# Supplementary material for: Impact of a medical supply bulk-buy program on treatment of patients with coronary artery disease in China: A single-center study
Source: PLoS One. 2023 May 17;18(5):e0285528. doi: 10.1371/journal.pone.0285528 (PMC10191295; doi:10.1371/journal.pone.0285528)
Supplement: S1 File — (XLS) [file pone.0285528.s001.xls]

## Sheet: 2020
male（yes or no）	age	eGFR	LVEF	hyperlipemia（yes or no）	stenocardia（yes or no）	CCS1（yes or no）	ccs2（yes or no）	ccs3（yes or no）	smoke	hypertension（yes or no）	diabetes（yes or no）	Old myocardial infarctio（yes or no）	history of PCI（yes or no）	Peripheral arterial disease（yes or no）	服用阿司匹林（是为1）	服用氯吡格雷（是为1）	Use of anticoagulant drugs（yes or no）	ACEI（yes or no）	ARB（yes or no）	statin（yes or no）	β receptor blockers（yes or no）	Calcium channel blockers（yes or no）	Nitrates（yes or no）	High or medium risk non-invasive tests（yes or no）	No anti-anginal medication（yes or no）	Use one anti-anginal drug（yes or no）	Use two anti-anginal drug（yes or no）	Use three anti-anginal drug（yes or no）	Single lesion（yes or no）	Bifurcation lesions（yes or no）	3-vessel （yes or no）	LM（yes or no）	LAD（yes or no）	Number of stents	number of Drug balloons	Remarks	AUC points	AUC	Successful（yes or no）	Inpatient status	Days in hospital	Hospitalisation costs
1	64	61	80.31	1	0	0	1	0	0	1	0	0	0	0	1	1	0	0	0	1	1	1	1	1	0	0	0	1	0	0	1	1	1	5	0	LM	3	3	1		9	96906
0	69	66	84.8	0	0	0	0	1	0	1	0	0	0	0	1	1	0	0	1	1	1	0	0	1	0	1	0	0	0	1	0	1	1	4	0	LM	3	3	1		12	79323
1	41	60	116.36	0	0	1	0	0	0	0	0	0	1	1	1	1	0	0	0	1	0	0	0	1	1	0	0	0	0	1	0	1	1	4	0	LM	3	3	1		7	123903
1	49	44	116.2	0	0	1	0	0	1	1	1	0	1	0	1	1	0	1	0	1	0	0	1	1	0	1	0	0	0	1	0	1	1	3	0	LM	3	3	1		4	83101
1	54	60	105.5	1	0	1	0	0	1	0	1	0	0	0	1	1	0	0	0	1	1	0	0	1	0	1	0	0	0	0	1	1	1	3	0	CTO	3	3	1		10	104829
1	48	63	90.3	1	0	0	1	0	0	1	0	0	0	0			0	0	0	1	1	1	1	1	0	0	1	0	0	0	1	1	1	3	0	CTO	3	3	1		10	59568
1	68	54	96.8	0	0	0	1	0	0	0	1	1	1	0			0	1	0	1	0	0	1	1	0	1	0	0	0	1	0	1	1	3	0	LM	3	3	1		8	67637
1	73	47	86.9	0	0	0	0	1	0	1	1	1	0	0			0	0	1	1	1	0	1	1	0	0	1	0	0	0	1	1	1	2	0	CTO	3	3	1		6	74911
1	56	36	92.1	1	0	0	0	1	0	0	1	0	0	0	1	1	0	1	0	1	1	0	1	1	0	0	0	1	0	0	1	1	1	2	0	LM	3	3	1		16	59260
0	84	41	61.1	1	0	0	1	0	0	0	0	0	0	0	1	1	0	0	1	1	1	0	1	1	0	0	1	0	0	0	1	1	1	2	0	LM	3	3	1		8	46517
1	48	60	102.5	0	0	1	0	0	0	1	0	1	0	0			0	1	0	1	1	0	1	1	0	0	1	0	0	0	1	1	1	2	0		3	3	1		7	62500
1	62	55	3.9	0	0	0	1	0	0	1	0	0	0	0			0	0	0	1	1	1	1	1	0	0	0	1	0	0	1	1	1	2	0	LM	3	3	1		10	86563
1	78	63	71.1	0	0	0	1	0	0	1	1	0	1	0			0	0	0	1	1	1	1	1	0	0	1	0	0	0	1	1	1	2	0	CTO	3	3	0		22	12133
1	80	58	119.5	0	0	0	0	1	0	1	1	1	1	0	1	1	0	0	1	1	1	1	0	1	0	1	0	0	0	0	1	1	1	1	0	LM	3	3	1		9	71140
0	48	63	108.4	0	1	0	0	0	0	1	1	1	1	0	1	1	0	0	0	1	1	0	1	0	0	0	1	0	1	0	0	0	0	1	0	Rotational Atherectomy（RA）	2	3	1		6	67666
1	41	60	108.3	1	0	1	0	0	1	0	0	0	1	0	1	1	0	0	0	1	0	0	0	0	1	0	0	0	1	0	0	0	0	1	0		3	3	1		11	38072
1	67	68	76.9	0	0	0	1	0	0	0	0	0	0	1			0	0	0	1	1	0	1	1	0	0	1	0	0	1	0	1	1	1	0	CTO	3	3	0		11	58083
0	63	66	93.6	0	0	1	0	0	0	1	0	0	0	0			0	0	0	1	1	0	1	1	0	0	1	0	0	0	1	1	1	1	0	LM	3	3	1		11	48420
0	57	63	73.1	0	0	1	0	0	0	1	0	0	0	1			0	0	0	0	0	0	0	0	1	0	0	0	1	0	0	0	0	1	0		3	3	1		10	44592
1	63	62	97.2	1	0	0	1	0	0	1	1	0	0	0			0	0	0	1	0	1	0	0	1	0	0	0	1	0	0	0	0	1	0		3	3	1		5	44406
1	68	60	81.89	1	0	1	0	0	1	1	0	0	0	0			0	0	0	1	0	0	0	0	1	0	0	0	1	0	0	0	0	1	0		3	3	1		5	54653
1	30	62	125.7	1	0	0	1	0	0	1	1	0	0	0			0	0	1	1	0	0	0	1	1	0	0	0	1	0	0	0	0	1	0		3	3	1		5	39572
1	66	50	84.2	0	0	0	1	0	0	0	0	1	0	0			0	0	0	1	1	1	1	1	0	0	0	1	0	0	1	1	1	0	0	CTO	3	3	0		7	61754
0	69	62	81.8	1	0	0	1	0	0	1	1	0	0	0	1	1	0	0	0	1	1	1	1	1	0	0	1	0	0	0	1	0	0	4	0	CTO	6	2	1		13	151292
0	69	72	81.8	1	0	0	1	0	0	1	0	0	0	0	1	1	0	0	0	1	0	1	1	1	0	1	0	0	0	0	1	0	0	4	0	CTO	5	2	1		13	151292
1	84	60	64.7	0	0	0	1	0	0	1	0	0	1	1	1	1	1	0	1	1	1	1	1	1	0	0	1	0	0	0	1	0	0	4	0	CTO	6	2	1		13	102560
1	77	66	88.1	0	0	1	0	0	0	0	0	0	1	0			0	0	0	1	0	0	1	1	0	1	0	0	1	0	0	0	0	4	0	CTO	6	2	1		9	108042
1	75	63	80.2	0	1	0	0	0	0	0	1	0	0	0			0	0	1	1	0	1	0	1	1	0	0	0	1	0	0	0	0	4	0	CTO	5	2	1		11	102874
1	70	65	63.6	0	0	1	0	0	0	1	0	0	0	0	1	1	0	1	0	1	1	1	1	1	0	0	1	0	0	0	1	0	0	3	0	CTO	6	2	0		11	107790
1	67	67	111	0	0	1	0	0	0	0	0	0	0	0	1	1	0	0	0	1	1	1	1	1	0	0	0	1	0	0	1	0	0	3	0	CTO	6	2	1		7	141541
1	72	40	87.6	1	0	1	0	0	0	0	1	1	0	0	1	1	0	1	0	1	0	0	1	1	0	1	0	0	1	0	0	0	0	3	0	CTO	6	2	1		6	69726
0	66	70	94.4	1	0	0	1	0	0	1	0	0	0	1	1	1	0	0	1	1	1	1	1	1	0	0	0	1	0	0	1	0	1	3	0	CTO	6	2	1		9	135621
0	67	60	73.4	0	0	1	0	0	0	1	1	0	1	1	1	1	0	0	0	1	1	1	1	1	0	0	1	0	0	0	1	0	0	3	0	CTO	6	2	1		8	89423
1	66	60	88.1	0	0	1	0	0	0	0	0	0	1	0	1	1	0	0	0	1	1	0	0	1	0	1	0	0	0	0	1	0	0	3	0	CTO	6	2	1		8	84859
1	58	62	90.5	1	0	1	0	0	0	1	0	1	1	0	1	1	0	0	1	1	0	1	1	1	0	1	0	0	1	0	0	0	0	3	0	CTO	6	2	1		9	114513
1	73	54	70.8	1	0	0	0	1	0	1	0	0	0	1			0	0	1	1	0	1	1	1	0	0	1	0	0	0	1	1	1	3	0	CTO	4	2	1		6	99110
0	74	42	67.2	0	0	1	0	0	0	1	0	0	1	1			0	0	1	1	1	0	1	1	0	0	1	0	0	0	1	1	1	3	0	LM	4	2	1		15	12086
1	62	62	89.2	1	0	0	1	0	0	0	0	1	0	0			0	0	0	1	1	0	0	1	0	1	0	0	0	0	1	0	1	3	0	CTO	6	2	1		10	73672
1	64	60	84.2	0	0	1	0	0	0	1	1	0	0	0			0	0	1	1	1	0	1	1	0	0	1	0	0	0	1	1	1	3	0		6	2	1		8	103492
1	69	58	65	0	0	0	1	0	1	1	0	0	0	1			0	0	1	1	1	0	1	1	0	0	1	0	0	0	1	0	1	3	0		6	2	1		9	63678
1	68	48	101.7	1	0	1	0	0	0	1	1	0	0	0			0	0	0	1	1	0	0	1	0	1	0	0	1	0	0	0	0	3	0	CTO	6	2	1		12	61753
1	65	68	90.5	0	0	1	0	0	0	1	0	0	0	0			0	0	1	1	0	0	0	1	1	0	0	0	0	0	1	0	1	3	0	CTO	6	2	1		8	93227
1	69	45	73.8	0	0	0	1	0	0	1	1	1	0	0			0	1	0	1	1	0	0	1	0	1	0	0	0	0	1	1	1	3	0		4	2	1		8	76049
1	62	68	104.6	1	0	0	1	0	0	0	0	0	0	0			0	0	1	1	1	0	1	1	0	0	1	0	0	0	1	0	0	3	0	CTO	6	2	1		10	63278
0	77	66	80.2	1	0	0	1	0	0	1	0	0	0	0			0	0	1	1	0	1	1	0	0	1	0	0	1	0	0	0	1	3	0		5	2	1		9	50727
1	62	60	89	1	0	1	0	0	0	1	0	1	1	0	1	1	0	0	0	1	1	1	1	1	0	0	1	0	0	0	1	0	0	2	0		6	2	1		9	112238
0	68	70	91.6	0	0	1	0	0	0	0	0	0	0	0	1	1	0	0	0	1	0	0	1	1	0	1	0	0	0	0	1	0	0	2	0		6	2	1		5	58846
1	47	62	123.5	1	1	0	0	0	0	0	1	0	1	0	1	1	0	0	0	1	1	0	0	1	0	1	0	0	0	0	1	0	0	2	0		5	2	1		5	42158
1	70	60	68.1	1	1	0	0	0	0	0	1	0	0	0	1	1	0	0	0	1	0	0	1	1	0	1	0	0	0	1	0	0	0	2	0	CTO+IVUS	5	2	1		7	80247
1	57	55	151	1	1	0	0	0	1	1	1	1	1	0	1	1	0	0	1	1	0	1	0	1	1	0	0	0	1	0	0	0	0	2	0		4	2	1		4	43683
0	71	66	96.4	1	0	1	0	0	0	1	0	0	0	0	1	1	0	1	0	1	0	0	1	1	0	1	0	0	1	0	0	0	0	2	0		6	2	1		10	56121
0	62	47	72.4	0	0	0	0	1	0	1	0	1	1	0	1	1	1	0	1	1	0	0	1	1	0	1	0	0	1	0	0	0	0	2	0	CTO	6	2	1		6	63985
1	51	44	87.2	0	0	1	0	0	1	0	0	1	0	0	1	1	0	0	0	1	1	0	1	1	0	0	1	0	0	0	1	0	1	2	0	CTO	6	2	1	coronary slow flow	10	106345
1	54	63	94.4	0	0	0	1	0	0	1	1	0	1	0	1	1	0	0	1	1	0	1	1	1	0	1	0	0	1	0	0	0	0	2	0		6	2	1		8	71221
1	79	57	84.8	1	0	0	1	0	0	1	0	0	1	1	1	1	0	1	0	1	1	0	1	1	0	0	1	0	0	1	0	1	1	2	0	LM	6	2	1		8	56774
0	78	54	93.5	1	0	0	1	0	0	1	0	0	1	0			0	0	1	1	1	0	1	1	0	0	1	0	0	0	1	0	0	2	0	CTO	6	2	1		7	92823
1	61	65	82.4	1	0	1	0	0	0	1	0	0	1	1			0	1	0	1	0	0	1	1	0	1	0	0	1	0	0	0	0	2	0	CTO	6	2	1		10	57643
0	64	70	64.2	0	0	0	1	0	0	0	0	0	0	0			0	0	0	1	1	0	0	1	0	1	0	0	0	1	0	1	1	2	0		5	2	1		7	73523
0	68	60	88.8	1	0	0	1	0	0	0	0	0	0	1			0	0	0	1	1	0	1	1	0	0	1	0	0	0	1	1	1	2	0	CTO	6	2	1		10	95957
1	51	60	100	0	0	1	0	0	0	1	0	0	0	0			0	0	0	1	1	0	0	0	0	1	0	0	1	0	0	0	1	2	0		5	2	1		6	37922
0	70	63	79.7	1	0	0	1	0	0	0	0	0	0	0			0	0	0	1	1	0	0	1	0	1	0	0	1	0	0	0	0	2	0	CTO	6	2	1		5	61359
1	66	60	95.7	0	0	1	0	0	0	1	0	0	0	0			0	0	0	1	1	1	0	1	0	1	0	0	0	0	1	0	1	2	0		6	2	1		16	86067
1	52	68	99.1	1	1	0	0	0	1	0	0	0	0	0			0	0	0	1	0	0	0	1	0	0	0	0	1	0	0	0	0	2	0	CTO	4	2	1		5	67391
1	49	65	117.1	1	0	1	0	0	0	0	0	0	1	0			0	0	0	1	1	1	1	1	0	0	0	1	0	1	0	1	1	2	1	drug balloon	6	2	1		6	70037
0	60	62	93.9	1	0	0	1	0	0	10	0	0	0	0			0	1	0	1	0	0	1	1	0	1	0	0	0	1	0	1	1	2	0		5	2	1		8	61370
0	69	62	88.8	1	0	1	0	0	0	0	1	0	0	0			0	0	0	1	0	0	1	0	0	1	0	0	1	0	0	0	0	2	0	CTO	4	2	1		6	52667
1	77	60	86	0	0	0	1	0	0	1	0	0	0	1			0	0	1	1	1	0	1	1	0	0	1	0	0	1	0	1	1	2	0		6	2	1		6	49672
1	61	59	102.4	0	0	1	0	0	0	1	1	1	1	0			0	0	1	1	1	0	0	1	0	1	0	0	0	0	1	0	1	2	0		5	2	1		6	40806
1	71	65	89.7	1	0	1	0	0	0	1	1	0	0	0			0	0	1	1	0	0	0	1	1	0	0	0	0	1	0	0	0	2	0	CTO	6	2	1		7	61567
0	67	70	93.5	0	0	0	1	0	0	1	1	0	0	0			0	0	1	1	0	0	0	1	1	0	0	0	0	1	0	0	0	2	0		6	2	1		8	63156
1	54	60	90.3	0	0	1	0	0	0	1	0	0	0	0			0	0	0	1	0	1	1	0	0	1	0	0	1	0	0	0	0	2	0	CTO	4	2	1		9	60512
1	76	55	79.7	0	0	0	1	0	0	1	1	1	0	0	1	1	0	1	0	1	1	1	1	1	0	0	1	0	0	0	1	0	0	1	0		6	2	1		8	128198
1	66	66	137.4	0	0	1	0	0	0	0	1	1	0	0	1	1	0	0	0	1	0	0	1	1	0	1	0	0	0	0	1	1	1	1	0		5	2	1		16	145112
0	64	60	102.6	1	1	0	0	0	0	1	0	0	0	0	1	1	0	0	0	1	1	1	0	0	0	1	0	0	1	0	0	0	0	1	0		4	2	1		6	45809
1	47	62	123.5	1	0	1	0	0	0	0	1	0	0	0	1	1	0	0	0	1	1	0	0	1	0	1	0	0	0	0	1	0	0	1	0		5	2	1		9	39558
1	48	59	96.5	1	0	1	0	0	0	1	0	0	0	0	1	1	0	1	0	1	1	0	0	0	0	1	0	0	1	0	0	0	0	1	0		4	2	1		5	40182
1	44	56	102.3	1	0	1	0	0	0	1	0	0	0	0	1	1	0	0	1	1	1	0	0	1	0	1	0	0	1	0	0	0	0	1	0		6	2	1		5	40936
0	49	63	102.5	0	0	0	1	0	0	0	0	0	0	0	1	1	0	0	0	1	0	1	0	1	0	1	0	0	1	0	0	0	0	1	0		6	2	1		8	34524
1	57	55	70.2	1	1	0	0	0	1	1	1	1	0	0	1	1	0	0	1	1	0	1	0	1	1	0	0	0	0	1	0	0	0	1	0	CTO	5	2	1		7	44832
0	63	65	123.3	1	0	1	0	0	0	1	1	0	0	0	1	1	0	0	0	1	1	0	0	0	0	1	0	0	1	0	0	0	0	1	0		4	2	1		7	35402
0	64	66	92.7	0	0	0	1	0	0	0	1	0	0	0	1	1	0	0	0	1	0	0	1	1	0	1	0	0	1	0	0	0	0	1	0		6	2	1		5	23068
0	71	63	120.4	1	1	0	0	0	0	0	0	0	0	0	1	1	0	0	0	1	0	0	0	1	1	0	0	0	1	0	0	0	0	1	0		4	2	1		13	42064
1	68	62	103.4	0	0	1	0	0	1	0	0	0	0	0	1	1	0	0	0	1	1	0	1	0	0	0	1	0	1	0	0	0	0	1	0		6	2	1		6	35674
0	75	62	81.9	0	0	1	0	0	0	1	0	0	0	0	1	1	0	0	0	1	0	1	1	1	0	1	0	0	1	0	0	0	0	1	0		6	2	1		8	32409
1	53	25	94.6	1	0	0	0	1	0	0	1	0	0	0	1	1	0	0	1	1	1	0	1	1	0	0	1	0	0	0	1	0	0	1	0		6	2	1		6	58040
0	74	55	65.5	0	0	1	0	0	0	1	0	0	0	0	1	1	0	0	1	1	1	0	0	1	0	1	0	0	0	0	1	0	0	1	0	RA	6	2	1		7	65410
1	72	60	97.3	1	0	0	1	0	0	1	1	0	0	1	1	1	0	0	0	1	0	1	1	1	0	1	0	0	0	0	1	1	0	1	0		4	2	1		20	48438
1	84	64	75.3	1	1	0	0	0	0	1	0	0	0	0	1	1	0	0	0	1	0	1	0	0	0	1	0	0	1	0	0	0	0	1	0		4	2	1		7	36308
1	62	70	101.2	0	0	1	0	0	0	0	0	0	0	0	1	1	0	0	0	1	0	0	1	0	1	0	0	0	1	0	0	0	0	1	0		4	2	1		5	32054
1	62	55	99.1	0	0	1	0	0	1	0	0	1	1	0	1	1	0	0	1	1	1	0	0	1	0	1	0	0	1	0	0	0	0	1	0	CTO	6	2	1		6	63300
1	68	57	56	1	0	0	0	1	1	0	0	0	1	0	1	1	0	0	0	1	1	0	1	1	0	0	1	0	0	0	1	1	1	1	0		6	2	1		9	42942
0	72	47	58.9	0	0	0	0	1	0	0	0	0	0	0	1	1	0	0	0	1	1	0	1	1	0	0	1	0	0	0	1	0	0	1	0	CTO	6	2	1		17	66560
0	70	55	115.2	0	0	0	1	0	0	0	1	0	0	0	1	1	0	0	0	1	1	0	0	0	0	1	0	0	1	0	0	0	0	1	0		4	2	1		7	36866
1	35	71	116.9	0	0	1	0	0	0	0	0	0	0	0	1	1	0	0	0	1	1	0	0	1	0	1	0	0	1	0	0	0	0	1	0		6	2	1		8	46072
0	63	63	86.5	1	0	1	0	0	0	1	1	0	0	0	1	1	0	0	0	1	0	0	1	0	0	1	0	0	1	0	0	0	0	1	0		4	2	1		8	39228
1	70	66	93.7	0	0	1	0	0	0	0	0	0	0	1	1	1	0	0	0	1	1	0	1	1	0	0	1	0	1	0	0	1	0	1	0		4	2	1		17	35084
1	63	63	72.1	0	0	1	0	0	0	0	0	0	0	0	1	1	0	0	0	1	1	0	0	1	0	1	0	0	0	1	0	1	0	1	0		4	2	1		4	38113
1	61	66	100.4	0	0	1	0	0	0	0	0	1	0	0	1	1	0	1	0	1	0	0	1	0	0	1	0	0	1	0	0	0	0	1	0		4	2	1		6	41560
1	71	60	89.2	0	0	1	0	0	0	0	0	0	0	1	1	1	0	0	0	1	0	0	0	1	1	0	0	0	1	0	0	0	1	1	0	CTO	5	2	1		7	67557
0	71	55	53.97	0	0	0	0	1	0	1	1	1	0	0	1	1	0	1	0	1	1	0	1	1	0	0	1	0	0	1	0	1	1	1	0		4	2	1		5	35223
1	41	65	104.6	1	0	1	0	0	1	0	0	0	0	0	1	1	0	0	0	0	0	0	1	1	0	1	0	0	1	0	0	0	0	1	0		6	2	1		6	37400
1	59	36	80.6	1	0	1	0	0	1	0	1	1	0	0	1	1	0	1	0	1	1	0	0	1	0	1	0	0	1	0	0	0	1	1	0		6	2	1		7	34474
1	70	46	95.5	0	0	1	0	0	0	0	0	0	1	1	1	1	0	0	0	1	1	0	1	0	0	1	0	0	1	0	0	0	1	1	0		4	2	1		7	31237
1	45	60	105.3	0	0	1	0	0	0	0	0	0	0	0	1	1	0	0	0	1	0	0	0	0	0	1	0	0	1	0	0	0	1	1	0		4	2	1		6	41910
1	58	60	80.1	1	0	1	0	0	0	0	0	0	0	0	1	1	0	0	0	1	0	0	0	1	1	0	0	0	1	0	0	0	1	1	0	CTO	6	2	1		8	73485
1	38	60	108.2	1	0	0	1	0	0	0	0	0	0	0	1	1	0	0	0	1	1	0	0	1	0	1	0	0	1	0	0	0	0	1	0		6	2	1		7	34475
1	37	65	113.9	1	0	1	0	0	0	0	1	0	1	0	1	1	0	0	0	1	0	0	0	0	1	0	0	0	1	0	0	0	1	1	1	drug balloon	4	2	1		7	66215
1	62	71	98.5	0	0	1	0	0	0	1	1	1	0	0			0	0	0	1	0	1	1	0	0	1	0	0	1	0	0	0	1	1	0		5	2	1		6	43653
1	55	60	100.4	1	0	0	1	0	0	0	0	1	1	0			0	0	0	1	0	0	1	1	0	1	0	0	1	0	0	0	0	1	0		6	2	1		6	44779
1	55	61	91	1	0	0	1	0	1	0	0	0	0	0			0	0	0	1	0	0	1	0	0	1	0	0	1	0	0	0	0	1	0		4	2	1		5	41768
1	71	50	91.3	0	1	0	0	0	1	0	0	0	0	0			0	0	0	1	0	0	1	1	0	1	0	0	1	0	0	0	0	1	0		4	2	1		10	40296
0	79	56	35.5	0	0	0	1	0	0	1	0	0	0	0			0	0	1	1	0	1	1	1	0	0	1	0	0	0	1	0	1	1	0	CT0	6	2	1		8	95386
0	55	66	90.2	1	1	0	0	0	0	1	0	0	0	1			0	0	0	1	1	1	1	1	0	0	1	0	1	0	0	0	0	1	0	CTO	4	2	1		4	44752
0	63	63	95.2	1	0	0	1	0	0	1	0	0	0	0			0	0	1	1	0	0	1	1	0	1	0	0	1	0	0	0	0	1	0		6	2	1		7	44538
1	66	68	97.6	1	0	0	1	0	0	0	0	0	1	0			0	0	0	1	1	0	0	1	0	1	0	0	1	0	0	0	0	1	0	CTO	6	2	1		6	40339
1	77	68	86	0	1	0	0	0	1	1	0	0	0	0			0	0	0	1	0	0	1	0	0	1	0	0	1	0	0	0	1	1	0		4	2	1		9	37126
1	63	58	91.3	1	0	0	1	0	0	1	0	1	1	0			0	1	0	1	1	0	0	0	0	1	0	0	1	0	0	0	0	1	0		4	2	1		7	36813
1	66	66	100	0	0	0	1	0	0	0	1	0	0	0			0	0	0	1	1	0	0	0	0	1	0	0	1	0	0	0	0	1	0		4	2	1		5	33211
1	64	72	93.1	0	0	0	1	0	0	0	0	0	0	0			0	0	0	1	1	0	0	0	0	1	0	0	1	0	0	0	0	1	0		4	2	1		7	37471
0	75	62	86	1	0	0	0	1	0	0	1	0	0	0			0	0	0	1	0	0	0	1	1	0	0	0	0	0	1	0	1	1	0		6	2	1		6	31862
1	77	40	90.3	0	0	0	1	0	0	1	0	0	1	0			0	1	0	1	0	0	0	1	1	0	0	0	1	0	0	0	0	1	0		5	2	1		5	32699
1	70	60	46.3	1	0	0	1	0	0	1	0	0	0	0			0	0	0	1	1	0	1	1	0	0	1	0	0	0	1	1	1	1	0		4	2	1		6	56505
1	68	59	97.5	1	0	0	1	0	0	1	0	1	1	1			0	0	0	1	0	1	0	1	0	1	0	0	1	0	0	0	0	1	0		6	2	1		7	71270
1	60	64	83	1	0	0	1	0	0	1	1	0	0	0			0	0	1	1	1	0	0	0	0	1	0	0	1	0	0	0	1	1	0		5	2	1		7	43993
0	47	65	108.5	0	0	1	0	0	0	1	0	0	0	0			0	0	0	1	1	1	0	0	0	1	0	0	1	0	0	0	0	1	0		4	2	1		8	34560
1	70	66	89.3	0	0	1	0	0	0	1	1	0	0	0			0	1	0	1	0	0	1	0	0	1	0	0	1	0	0	0	0	1	0		4	2	1		6	34821
1	57	65	96.8	1	0	1	0	0	0	1	0	0	0	1			0	0	0	1	1	0	0	0	0	1	0	0	1	0	0	0	0	1	0		4	2	1		5	42777
1	52	65	110.65	0	0	1	0	0	0	1	1	1	1	0			0	1	0	1	1	1	0	0	0	1	0	0	1	0	0	0	0	1	0		4	2	1		12	36744
1	74	64	95.4	0	0	0	1	0	0	0	0	0	0	0			0	0	0	1	1	0	1	1	0	0	1	0	0	0	1	0	1	1	0		6	2	1		9	43129
1	48	60	101.4	0	0	0	1	0	0	0	0	0	0	0			0	0	0	1	0	0	0	0	1	0	0	0	1	0	0	0	1	1	0		4	2	1		7	32399
1	57	67	119.4	0	0	1	0	0	1	0	0	1	1	0			0	0	0	1	0	0	1	0	0	1	0	0	1	0	0	0	0	1	0		4	2	1		6	32917
0	65	60	108.1	1	0	0	1	0	0	1	1	0	0	0			0	0	1	1	1	0	1	1	0	0	1	0	0	0	1	0	0	1	0		6	2	1		6	35625
1	63	62	98.4	0	0	1	0	0	0	1	0	0	0	0			0	0	1	1	0	0	1	0	0	1	0	0	1	0	0	0	1	1	0		5	2	1		5	39269
1	69	62	68.3	0	0	0	1	0	0	1	1	0	0	1			0	0	0	1	0	1	1	1	0	1	0	0	1	0	0	0	0	1	0		6	2	1		6	33948
1	53	60	81.5	0	0	1	0	0	1	0	0	1	1	0			0	0	0	1	1	0	0	1	0	1	0	0	1	0	0	0	0	1	0		6	2	1		7	34991
1	65	67	96.4	0	0	1	0	0	0	0	0	0	1	0			0	0	0	1	0	0	1	0	0	1	0	0	1	0	0	0	0	1	0		5	2	1		4	34784
1	52	68	84.3	1	0	0	1	0	0	0	0	0	0	1			0	0	0	1	1	0	0	0	0	1	0	0	1	0	0	0	1	1	0		5	2	1		8	36955
0	70	46	95.3	1	0	0	1	0	0	1	0	0	0	0			0	0	1	1	0	0	1	1	0	1	0	0	1	0	0	0	0	1	0		6	2	1		9	46294
0	51	66	101.9	1	0	1	0	0	0	0	0	0	0	0			0	0	0	1	1	0	0	0	0	1	0	0	1	0	0	0	1	1	0		5	2	1		6	34441
1	62	63	104.6	1	0	0	1	0	1	1	0	0	0	0			0	0	1	1	1	0	0	0	0	1	0	0	1	0	0	0	0	1	0		4	2	1		7	38503
1	68	65	98.2	0	0	0	1	0	1	1	1	0	0	1			0	0	1	1	1	0	0	0	0	1	0	0	1	0	0	0	0	1	0		4	2	1		5	32388
1	65	65	99.6	0	0	0	1	0	0	1	1	0	0	0			0	0	0	1	0	0	1	0	0	1	0	0	1	0	0	0	0	1	0	CTO	4	2	1		6	37220
1	77	48	78	1	0	1	0	0	1	0	0	0	1	0			0	0	0	1	1	0	1	1	0	0	1	0	0	0	1	1	0	1	0	CTO	4	2	1		11	40350
1	65	60	94.1	0	0	0	1	0	0	0	0	0	0	0			0	0	0	1	0	0	1	0	0	1	0	0	1	0	0	0	0	1	0		4	2	1		7	48010
1	68	63	90.6	0	0	1	0	0	0	1	0	0	0	0	1	1	0	0	1	1	0	0	1	1	0	1	0	0	1	0	0	0	0	0	0	CTO	6	2	0		9	75939
1	66	65	95.1	0	0	1	0	0	0	1	0	0	1	1			0	0	1	1	0	0	0	1	1	0	0	0	1	0	0	0	0	0	1	drug balloon	5	2	1		6	52331
0	72	62	81.5	0	0	0	1	0	0	1	0	0	0	1			0	0	1	1	0	0	1	1	0	1	0	0	0	0	1	1	1	0	0	CTO	4	2	1	Coronary hematoma	8	66531
1	74	68	96.8	0	0	0	1	0	0	1	1	0	1	1			0	1	0	1	0	1	1	0	0	1	0	0	1	0	0	0	0	0	1	drug balloon	4	2	1		7	50714
1	70	68	61.6	0	0	0	1	0	0	1	0	0	0	1			0	0	0	1	0	1	1	1	0	1	0	0	1	0	0	0	0	0	0	CTO	6	2	0		10	56654
1	51	69	53.4	1	0	0	0	1	0	1	1	1	1	0			0	0	1	1	1	1	0	1	0	1	0	0	0	0	1	0	1	0	0		5	2	0	death	5	31459
1	51	56	111.4	1	0	0	1	0	1	0	0	1	0	0			0	0	1	1	0	0	1	0	0	1	0	0	1	0	0	0	0	0	0	PTCA	4	2	1		8	24568
1	55	73	100.9	0	0	0	1	0	0	1	0	0	0	0			0	0	1	1	1	1	0	1	0	1	0	0	0	0	1	0	0	0	0	CTO	5	2	0	pericardial tamponade	8	31855
1	70	32	88.3	0	0	0	0	1	0	1	1	1	1	0			0	1	0	1	1	0	0	1	0	1	0	0	1	0	0	0	0	0	0	CTO	6	2	0		12	34262
1	61	70	111.5	0	0	1	0	0	0	1	1	0	0	0	1	1	0	0	0	1	1	1	1	1	0	0	0	1	1	0	0	0	0	5	0		8	1	1		8	104773
1	59	66	96.5	1	0	1	0	0	0	0	0	0	0	0			0	0	0	1	0	0	1	1	0	1	0	0	0	0	1	0	1	5	0	CTO	7	1	1		16	117789
1	41	67	101.9	0	0	0	1	0	0	1	0	0	0	0			0	0	1	1	1	1	1	1	0	0	1	0	0	1	0	0	1	5	0	CTO	8	1	1		8	130692
0	63	73	101.6	1	0	0	1	0	0	1	0	0	0	0			0	1	0	1	1	1	0	1	0	0	1	0	0	1	0	0	1	5	0	CTO	8	1	1		10	137034
1	54	25	115.9	1	0	0	0	1	1	0	0	1	1	0	1	1	0	0	1	1	1	0	0	1	0	1	0	0	0	0	1	0	0	4	0		7	1	1		20	93577
1	49	68	94.9	0	0	1	0	0	0	0	0	0	0	0	1	1	0	0	0	1	0	1	1	1	0	0	1	0	0	1	0	0	0	4	0	CTO	8	1	1		11	122977
1	57	73	75.2	1	0	0	1	0	0	0	1	0	0	0	1	1	0	0	0	1	1	1	1	1	0	0	0	1	0	1	0	0	0	4	0	CTO	8	1	1		7	71936
0	63	60	90.23	1	0	0	1	0	1	1	1	0	0	0	1	1	0	0	1	1	1	1	1	1	0	0	1	0	1	0	0	0	0	4	0		8	1	1		8	117766
0	60	54	96.2	0	0	1	0	0	0	1	1	0	1	1	1	1	0	0	1	1	1	0	1	1	0	0	1	0	0	1	0	0	1	4	0	CTO	8	1	1		10	79458
1	41	42	114.1	0	0	0	1	0	0	1	0	1	1	0			0	0	0	1	1	1	1	1	0	0	0	1	1	0	0	0	1	4	0	CTO	8	1	1		9	119740
1	68	33	77.4	0	0	0	1	0	0	0	0	1	0	0			0	1	0	1	1	0	0	1	0	1	0	0	0	1	0	1	1	4	0	CTO	7	1	1		12	110542
1	49	27	88.4	0	0	0	0	1	0	0	0	1	0	0			0	0	0	1	1	0	0	1	0	1	0	0	0	0	1	1	1	4	0		7	1	1		11	117021
1	44	55	103.8	0	0	0	1	0	0	1	1	1	1	0			0	1	0	1	1	0	1	1	0	0	1	0	0	0	1	1	1	4	0	CTO	7	1	1		10	110562
1	51	60	74.7	1	0	0	1	0	0	1	0	0	0	0			0	1	0	1	1	1	1	1	0	0	1	0	0	1	0	0	1	4	0	CTO	8	1	1		14	117785
0	64	65	100.2	1	0	1	0	0	0	1	0	0	0	0			0	1	0	1	1	0	1	1	0	0	1	0	0	0	1	0	1	4	0		8	1	1		15	82601
1	54	62	91.6	0	0	1	0	0	1	1	1	0	0	0			0	1	0	1	1	1	1	1	0	0	1	0	0	1	0	0	0	4	0	CTO	8	1	1		10	129193
1	57	62	109.1	0	0	1	0	0	1	0	0	0	0	0			0	0	0	1	1	0	1	1	0	0	1	0	0	0	1	0	1	4	0	CTO	8	1	1		8	87523
1	76	63	75.2	0	0	0	1	0	0	0	0	0	0	0			0	0	0	1	1	1	1	1	0	0	0	1	0	0	1	1	1	4	0		7	1	1		19	124722
1	34	63	122.2	1	0	0	1	0	1	0	0	0	0	0			0	0	0	1	1	0	1	1	0	0	1	0	0	1	0	0	1	4	0	CTO	8	1	1		6	90579
1	61	61	98.5	0	0	0	1	0	0	1	1	1	1	0			0	1	0	1	1	1	1	1	0	0	1	0	0	1	0	0	1	4	0	CTO	8	1	1		10	169038
1	51	67	95	0	0	0	1	0	0	1	0	0	0	0			0	0	0	1	1	1	1	1	0	0	1	0	0	0	1	0	1	4	0	CTO	8	1	1		18	113302
0	70	52	93.5	0	0	0	1	0	0	0	0	0	0	1			0	0	0	1	0	0	1	1	0	1	0	0	0	0	1	0	0	4	0	CTO	7	1	1		8	100471
0	66	60	97.4	0	0	0	1	0	0	1	1	0	1	0			0	0	0	1	1	0	0	1	0	1	0	0	0	1	0	0	0	4	0	CTO	7	1	1	low blood presure	11	105911
1	66	62	97.2	0	0	1	0	0	0	1	1	0	0	0	1	1	0	0	0	1	1	1	1	1	0	0	1	0	0	1	0	0	0	3	0		8	1	1		18	107040
1	57	12	86.8	0	0	0	0	1	0	0	0	1	0	0	1	1	0	0	0	1	1	0	1	1	0	0	1	0	0	1	0	0	1	3	0	CTO	8	1	1		15	117082
1	69	60	93.7	0	0	1	0	0	0	1	0	1	1	0	1	1	0	0	1	1	1	1	1	1	0	0	1	0	0	1	0	0	0	3	0		8	1	1		18	87896
0	73	68	104.2	0	0	1	0	0	0	0	0	0	1	0	1	1	0	0	0	1	1	0	1	1	0	0	1	0	1	0	0	0	0	3	0	cto	8	1	1		7	67754
1	67	70	105.45	1	0	0	1	0	0	1	1	0	0	0	1	1	0	0	1	1	1	1	1	1	0	0	1	0	0	1	0	0	0	3	0		8	1	1		7	80436
1	63	70	92.8	0	0	0	1	0	0	0	0	0	0	0	1	1	0	0	0	1	0	1	1	0	0	0	1	0	0	1	0	0	0	3	0		7	1	1		10	103199
1	44	68	2.5	0	0	1	0	0	0	1	0	0	0	0	1	1	0	0	0	1	1	1	0	1	0	1	0	0	0	1	1	0	0	3	0		7	1	1		7	79278
1	65	45	87.4	0	0	0	1	0	0	1	0	0	0	0	1	1	0	0	0	1	1	1	1	1	0	0	1	0	1	0	0	0	0	3	0		8	1	1	Chest tightness	7	60149
0	67	53	78.5	0	0	1	0	0	0	1	1	1	1	0	1	1	0	0	1	1	1	0	1	0	0	0	1	0	1	0	0	0	0	3	0		7	1	1		6	55954
1	84	67	51.6	0	0	1	0	0	0	1	0	0	1	1	1	1	1	0	1	1	1	1	1	1	0	0	1	0	1	0	0	0	0	3	0		8	1	1	Chest pain	7	128663
0	66	61	92.2	0	0	0	1	0	0	1	1	0	0	0	1	1	0	0	1	1	1	1	0	1	0	0	1	0	1	0	0	0	1	3	0	CTO	8	1	1	VF	6	94118
1	47	65	108.7	0	0	1	0	0	0	1	0	1	1	0	1	1	0	1	0	1	1	0	1	1	0	0	1	0	0	1	0	0	1	3	0	CTO	7	1	1		7	103579
1	62	60	98.5	0	0	0	1	0	0	1	0	0	0	1	1	1	0	1	0	1	1	0	1	1	0	0	1	0	0	1	0	0	0	3	0	CTO	8	1	1		7	118389
0	66	66	41.3	0	0	0	1	0	0	1	1	0	0	1	1	1	0	0	1	1	1	1	0	1	0	1	0	0	0	1	0	0	1	3	0		7	1	1		7	61726
1	55	52	102.2	0	0	0	1	0	1	1	0	0	0	0	1	1	0	1	0	1	1	1	1	1	0	0	1	0	0	1	0	0	1	3	0	CTO	8	1	1		8	85929
1	65	51	90.5	0	0	1	0	0	0	0	0	1	1	0	1	1	0	0	0	1	1	0	1	1	0	0	1	0	0	1	0	0	1	3	0	CTO	8	1	1		7	115672
0	64	56	85.7	1	0	0	1	0	0	1	1	0	0	0			0	1	0	1	1	0	0	1	0	1	0	0	0	0	1	0	0	3	0	CTO	7	1	1	low blood presure	9	115425
1	49	62	99.2	0	0	1	0	0	0	1	0	0	0	0			0	0	1	1	0	1	1	1	0	1	0	0	0	0	1	0	1	3	0		7	1	1		6	67893
1	56	57	100.2	0	0	1	0	0	0	0	0	1	1	0			0	0	1	1	1	0	1	1	0	0	1	0	0	1	0	0	1	3	0	CTO	7	1	1	coronary slow flow	7	63774
1	67	40	74.8	1	0	0	0	1	0	1	0	1	1	1			0	0	1	1	1	0	0	1	0	1	0	0	0	1	0	1	1	3	0	CTO	7	1	1		9	70635
0	62	65	100.9	0	0	1	0	0	0	1	0	0	0	0			0	0	1	1	1	0	1	1	0	0	1	0	0	1	0	1	1	3	0	CTO	7	1	1		6	50183
0	58	60	89.9	0	0	0	1	0	0	1	1	0	0	1			0	0	1	1	1	1	1	1	0	0	1	0	0	0	1	0	0	3	0	CTO	7	1	1		6	76273
1	64	60	43.1	0	0	1	0	0	0	1	0	0	0	0			0	0	1	1	1	1	1	1	0	0	1	0	0	1	0	0	0	3	0		8	1	1		7	49888
1	36	60	121.3	0	0	1	0	0	0	1	0	0	0	0			0	0	0	1	1	1	1	1	0	0	1	0	0	1	0	0	1	3	0	CTO	8	1	1		7	57920
0	70	43	88.2	0	0	1	0	0	0	1	1	1	1	0			0	0	0	1	1	1	1	1	0	0	1	0	0	0	1	1	1	3	0		7	1	1		7	68175
0	65	42	75.7	0	0	0	0	1	0	1	0	1	0	0			0	1	0	1	0	0	1	1	0	1	0	0	1	0	0	0	0	3	0	CTO	8	1	1		7	80975
0	63	57	98.9	1	0	0	0	1	0	1	1	1	1	1			0	0	0	1	1	0	1	1	0	0	1	0	0	0	1	0	1	3	0	CTO	7	1	1		11	65196
0	57	68	100.5	0	0	0	1	0	0	1	1	0	0	0			0	0	0	1	0	1	1	1	0	0	1	0	1	0	0	1	1	3	0	CTO	7	1	1		6	115911
1	66	68	95.7	1	0	0	1	0	1	1	0	0	1	0			0	1	0	1	0	1	0	1	0	1	0	0	0	0	1	0	1	3	0		7	1	1		9	72515
0	66	65	94.4	0	0	0	1	0	0	1	0	0	0	0			0	0	0	1	1	1	1	1	0	0	1	0	0	0	1	0	1	3	0		8	1	1		10	106440
1	41	42	107.71	0	0	1	0	0	0	1	0	1	1	0			0	1	0	1	1	0	1	1	0	0	1	0	0	1	0	0	0	3	0	CTO	8	1	1		7	113385
1	62	43	92.9	0	0	0	0	1	1	0	0	0	0	1			0	0	0	1	1	1	1	1	0	0	0	1	1	0	0	0	0	3	1	RA	8	1	1		12	116065
0	65	60	93.4	0	0	0	1	0	0	1	0	0	0	0			0	0	1	1	1	1	1	1	0	0	1	0	0	1	0	1	0	3	0	CTO	7	1	1		7	88082
1	68	60	101.7	0	0	1	0	0	0	0	0	0	0	0			0	0	0	0	1	1	1	1	0	0	0	1	0	0	1	0	0	3	0		8	1	1		8	51690
0	64	68	93.5	1	0	0	1	0	0	1	0	0	0	0			0	0	1	1	1	0	1	1	0	0	1	0	0	1	0	0	1	3	0		8	1	1		7	51917
1	40	57	110.9	0	0	1	0	0	1	0	0	0	0	0			0	0	0	1	1	0	1	0	0	0	0	1	1	0	0	0	0	3	0		7	1	1		6	51538
1	58	62	103.2	0	0	0	1	0	0	0	1	0	1	0			0	0	0	1	1	0	0	1	0	1	0	0	1	0	0	0	0	3	0	CTO	7	1	1		8	70712
1	62	56	96.1	1	0	0	1	0	0	0	0	0	1	0			0	0	1	1	1	0	1	1	0	0	1	0	0	1	0	0	0	3	0	CTO	8	1	1		6	122893
1	59	56	103.9	1	0	1	0	0	1	1	1	0	1	0			0	1	0	1	1	1	1	1	0	0	1	0	0	0	1	0	1	3	0	CTO	8	1	1		6	105637
1	66	62	90.8	0	0	0	1	0	0	1	1	0	0	0			0	0	0	1	1	0	1	1	0	0	1	0	0	1	0	0	0	3	0	CTO	8	1	1		8	107040
1	82	60	75.3	1	0	0	0	1	0	1	0	0	0	0			0	0	1	1	1	1	1	1	0	0	1	0	0	1	0	0	0	3	0	cto	8	1	1		12	114952
1	78	54	61.8	1	0	0	1	0	1	1	0	0	0	0			0	0	0	1	0	1	0	1	1	0	0	0	0	0	1	0	1	3	0		6	1	1		10	53841
1	34	63	120.6	1	0	0	1	0	1	0	1	0	0	0			0	0	0	1	0	0	1	1	0	1	0	0	0	1	0	0	0	3	0		7	1	1		8	73322
1	70	62	73.3	1	0	0	1	0	0	1	1	0	0	1			0	0	1	1	1	0	0	1	0	1	0	0	1	0	0	0	1	3	0	CTO	7	1	1		8	56114
1	63	62	72.1	1	0	0	1	0	0	1	0	0	0	0			0	0	1	1	0	1	1	1	0	1	0	0	0	1	0	0	1	3	0		7	1	1		6	50063
1	37	60	125.6	1	0	1	0	0	1	0	1	1	1	0			0	0	0	1	1	0	1	0	0	0	1	0	1	0	0	0	0	3	0		7	1	1	coronary slow flow	7	73358
0	83	63	80.9	0	0	0	1	0	0	1	0	0	0	0			0	0	1	1	1	0	1	1	0	0	1	0	0	1	0	0	1	3	0	CTO	8	1	1		9	105232
1	60	62	68.5	0	0	1	0	0	1	1	0	1	1	0			0	0	1	1	1	0	0	1	0	1	0	0	0	2	0	0	0	3	0	CTO	7	1	1	low blood presure	6	70424
0	72	60	96.8	0	0	0	1	0	0	1	0	0	0	1			0	0	1	1	1	1	1	1	0	0	1	0	0	1	0	0	1	3	0		8	1	1		7	73139
1	54	44	106.9	0	0	0	1	0	0	1	1	1	1	0			0	0	1	1	1	1	1	1	0	0	1	0	0	0	1	0	1	3	0		7	1	1		7	53551
0	74	62	90.3	1	0	1	0	0	0	1	1	0	0	1			0	0	0	1	1	0	1	0	0	0	1	0	0	0	1	0	0	3	0		7	1	1		8	81104
1	52	55	116.8	0	0	0	1	0	0	1	0	0	0	0	1	1	0	1	0	1	1	0	1	1	0	0	1	0	0	1	0	0	0	2	0	RA	8	1	1		8	80831
1	49	44	83.7	1	0	1	0	0	1	1	0	1	0	0	1	1	0	0	1	1	1	0	1	1	0	0	1	0	0	0	1	0	0	2	0		8	1	1		6	54174
0	62	63	117.9	1	0	0	1	0	0	1	0	0	0	0	1	1	0	0	1	1	1	0	1	1	0	0	1	0	0	1	0	0	0	2	0		8	1	1		7	43597
0	70	70	86.1	1	0	1	0	0	0	1	0	0	1	0	1	1	0	0	0	1	1	1	1	1	0	0	1	0	0	1	0	0	0	2	0		8	1	1		5	47068
1	74	47	73.2	0	0	0	1	0	0	1	0	0	0	0	1	1	0	0	1	1	1	0	1	1	0	0	1	0	0	0	1	0	0	2	0		8	1	1		7	52940
0	64	56	126.1	1	0	1	0	0	0	1	1	0	0	0	1	1	0	0	1	1	1	1	0	1	0	1	0	0	0	1	0	0	0	2	0	CTO+IVUS	7	1	1		11	112496
1	65	63	107.9	0	0	0	0	1	0	1	0	0	0	1	1	1	0	1	0	1	1	1	1	1	0	0	0	1	0	1	0	0	0	2	0	RA	8	1	1		11	95573
0	58	61	50.5	1	0	0	1	0	0	0	1	0	0	0	1	1	0	0	0	1	0	0	1	1	0	1	0	0	0	1	0	0	0	2	0		7	1	1		18	119390
1	62	65	87.7	1	0	0	1	0	0	1	1	0	0	0	1	1	0	0	0	1	1	1	1	1	0	0	1	0	0	1	0	0	0	2	0		8	1	1		6	42054
0	78	63	92.1	0	0	0	1	0	0	0	0	0	0	0	1	1	0	0	0	1	1	1	1	1	0	0	0	1	0	1	0	0	0	2	0	CTO，	8	1	1		13	78569
0	76	55	54.4	0	0	0	1	0	0	1	1	1	1	0	1	1	0	0	1	1	1	1	1	1	0	0	1	0	1	0	0	0	0	2	0		8	1	1		10	46665
1	52	60	91	0	0	1	0	0	0	0	0	0	0	0	1	1	0	0	0	1	1	0	0	1	0	1	0	0	0	1	0	0	0	2	0	CTO	7	1	1		7	106812
0	82	71	68.2	0	0	1	0	0	0	0	0	0	0	0	1	1	0	0	0	1	1	1	1	1	0	0	0	1	0	0	1	1	1	2	0		7	1	1		11	50080
0	69	63	105	0	0	0	1	0	0	1	0	0	0	0	1	1	0	1	1	1	1	1	1	1	0	0	1	0	0	0	1	0	0	2	0		8	1	1		8	82166
1	69	52	89.6	1	0	0	0	1	0	1	0	1	1	0	1	1	0	0	1	1	1	0	1	1	0	0	1	0	0	1	0	0	0	2	0		8	1	1		7	47359
1	69	53	96.6	0	0	0	1	0	0	1	0	1	1	0	1	1	0	0	1	1	1	0	1	1	0	0	1	0	1	0	0	0	0	2	0		8	1	1		5	43515
1	53	40	91	1	0	0	1	0	0	0	1	0	0	0	1	1	0	0	1	1	1	0	1	1	0	0	1	0	0	1	0	0	0	2	0		8	1	1		8	76561
1	62	58	101.9	1	0	1	0	0	1	1	1	0	0	0	1	1	0	0	0	1	1	1	1	1	0	1	0	0	0	1	0	0	0	2	0		7	1	1	Retroperitoneal haematoma	28	84603
0	74	44	67.5	0	0	1	0	0	0	1	0	0	0	0	1	1	1	0	1	1	1	0	0	1	0	1	0	0	0	1	0	0	0	2	0	RA	7	1	1		5	106674
0	61	62	95.5	1	0	1	0	0	0	1	0	0	0	0	1	1	0	0	1	1	1	1	0	1	0	0	1	1	0	1	0	0	0	2	0		8	1	1	coronary slow flow	7	45036
1	37	62	78.4	1	0	1	0	0	0	1	0	0	1	0	1	1	0	0	1	1	1	0	1	1	0	0	1	0	0	1	0	0	0	2	0		8	1	1		11	90680
1	72	68	60.6	0	0	1	0	0	0	0	0	1	1	0	1	1	0	0	0	1	1	0	1	1	0	0	1	0	1	0	0	0	0	2	0	CTO	8	1	1		6	89810
1	54	62	102.9	0	0	1	0	0	1	1	0	0	0	0	1	1	0	0	0	1	1	1	1	1	0	0	1	0	0	1	0	0	0	2	0	IVUS	8	1	1		8	89611
1	68	63	89.1	1	0	1	0	0	0	1	1	0	0	1	1	1	0	0	1	1	1	0	1	1	0	0	1	0	0	0	1	0	0	2	0		7	1	1		7	60797
1	69	66	70.9	0	0	1	0	0	1	0	1	0	0	1	1	1	0	0	0	1	1	0	0	1	0	1	0	0	0	1	0	0	0	2	0	CTO	7	1	1		5	100742
1	50	33	83.2	0	0	0	1	0	0	1	0	0	0	0	1	1	0	0	1	1	1	1	1	1	0	0	1	0	0	0	1	0	1	2	0		8	1	1		14	49942
0	73	66	84.1	1	0	0	0	1	0	0	0	0	1	0	1	1	0	0	0	1	0	1	1	1	0	0	1	0	0	1	0	0	0	2	0	CTO	8	1	1		7	54636
0	73	70	76.8	1	0	0	1	0	0	0	0	0	1	0	1	1	0	0	0	1	0	1	1	1	0	0	1	0	1	0	0	0	0	2	0	CTO	8	1	1		5	50073
0	74	62	87.6	1	0	0	1	0	0	1	0	0	0	0	1	1	0	0	1	1	0	1	1	1	0	0	1	0	0	1	0	0	0	2	0		8	1	1	Chest pain	6	75302
1	67	62	95.7	0	0	1	0	0	0	1	0	0	0	0	1	1	0	0	0	1	1	1	1	1	0	0	0	1	1	0	0	0	0	2	0	RA	8	1	1	coronary slow flow	12	90078
1	82	63	37.7	0	0	1	0	0	0	1	1	1	1	1	1	1	1	1	0	1	1	1	1	1	0	0	0	1	0	1	0	0	0	2	0		8	1	1		7	51195
1	52	60	104.3	1	0	1	0	0	0	1	0	1	0	0	1	1	0	0	0	1	1	0	1	1	0	0	1	0	0	1	0	0	0	2	0		8	1	1		7	46660
1	63	63	55.67	0	0	1	0	0	0	1	1	0	1	0	1	1	0	0	1	1	1	1	1	1	0	0	1	0	0	1	0	0	1	2	0	RA	8	1	1		6	72371
1	49	67	113.8	0	0	1	0	0	0	0	0	0	1	0	1	1	0	0	0	1	1	0	1	1	0	0	1	0	1	0	0	0	1	2	0	CTO	8	1	1		6	51703
1	65	66	101.7	0	0	1	0	0	1	1	0	0	0	0	1	1	0	1	0	1	0	0	1	1	0	1	0	0	0	1	0	0	1	2	0		7	1	1		5	43328
1	50	61	103.4	0	0	0	1	0	0	0	0	0	0	0	1	1	0	0	0	1	1	0	0	1	0	1	0	0	0	1	0	0	1	2	0		7	1	1		4	45858
0	62	63	97.7	1	0	0	1	0	0	0	1	0	0	0	1	1	0	0	0	1	1	0	0	1	0	1	0	0	0	1	0	1	0	2	0	CTO	7	1	1	low blood presure	11	82309
1	76	68	74.2	1	0	1	0	0	0	1	1	0	1	0	1	1	0	0	0	1	1	1	1	1	0	0	0	1	0	0	1	0	1	2	0		7	1	1		6	44019
1	64	62	91.1	1	0	1	0	0	0	1	0	1	1	0	1	1	0	0	0	1	1	1	1	1	0	0	1	0	0	1	0	0	1	2	0		8	1	1		7	55897
1	51	68	96.4	1	0	1	0	0	0	1	0	1	1	1	1	1	0	0	1	1	1	1	1	1	0	0	1	0	1	0	0	0	1	2	0		8	1	1		10	45967
1	55	60	98.1	0	0	1	0	0	0	0	0	1	1	0	1	1	0	0	0	1	1	0	1	1	0	0	1	0	1	0	0	0	1	2	0	CTO	8	1	1		8	98069
0	62	71	92.3	1	0	0	1	0	0	1	0	0	0	0	1	1	0	0	1	1	0	0	1	1	0	1	0	0	0	1	0	0	1	2	0		7	1	1		6	51723
0	48	63	108.4	1	0	1	0	0	0	1	1	1	1	0	1	1	0	0	0	1	1	0	1	1	0	0	1	0	1	0	0	0	1	2	0	RA	8	1	1		6	67666
0	65	59	90.1	0	0	1	0	0	0	1	0	0	0	0	1	1	0	0	0	1	1	1	1	1	0	0	1	0	0	1	0	0	1	2	0	CTO	8	1	1		8	69310
1	56	68	92.4	1	0	0	1	0	1	1	0	0	1	0	1	1	0	0	0	1	1	0	1	1	0	0	1	0	1	0	0	0	0	2	0	CTO	8	1	1		9	93868
0	69	60	88.8	1	0	1	0	0	0	0	0	0	1	0	1	1	0	0	0	1	1	0	1	1	0	0	1	0	0	1	0	0	1	2	0	RA	8	1	1		9	100472
1	58	69	96.1	0	0	0	1	0	0	0	0	0	0	0			0	0	0	1	1	0	0	1	0	1	0	0	1	0	0	1	0	2	0		7	1	1		10	46820
1	68	70	91.1	1	0	0	1	0	0	0	0	1	1	0			1	0	0	1	0	0	1	1	0	1	0	0	0	1	0	0	0	2	0	CTO failed	7	1	0		6	54562
1	67	61	91.2	0	0	1	0	0	0	0	0	1	1	0			0	0	0	1	1	0	1	1	0	0	1	0	1	0	0	0	0	2	0		8	1	1		6	44146
1	62	66	80.7	0	0	1	0	0	0	1	1	0	0	1			0	0	1	1	1	1	1	1	0	0	1	0	0	0	1	0	1	2	0		7	1	1		5	42627
0	62	69	53.9	1	0	1	0	0	0	1	1	1	1	0			0	0	1	1	1	1	1	1	0	0	1	0	1	0	0	0	0	2	0	IVUS	8	1	1		6	82327
1	53	66	104.2	1	0	0	0	1	0	0	0	0	0	0			0	0	0	1	1	0	1	1	0	0	1	0	0	1	0	0	0	2	0		8	1	1		6	42100
1	68	58	78.4	0	0	1	0	0	0	0	0	1	1	0			0	0	0	1	1	0	1	1	0	0	1	0	0	1	0	0	1	2	2	drug balloon	8	1	1		6	101197
0	69	68	78.8	1	0	1	0	0	0	1	0	0	0	0			0	0	0	1	1	0	1	1	0	0	1	0	1	0	0	0	1	2	0		8	1	1		6	41341
1	57	62	116.2	0	0	0	0	1	1	0	0	0	0	0			0	0	0	1	1	0	0	1	0	1	0	0	0	0	1	0	0	2	0		7	1	1		7	62566
0	60	65	96.2	0	0	0	0	1	0	1	0	0	0	0			0	1	0	1	1	1	0	1	0	1	0	0	0	1	0	0	1	2	0		7	1	1		13	64153
1	64	66	100	0	0	0	1	0	0	1	0	1	1	0			0	1	0	1	0	1	1	1	0	0	1	0	0	1	0	0	0	2	0		8	1	1		7	50251
0	55	67	87	1	0	0	1	0	0	1	0	0	0	1			0	0	0	1	1	1	1	1	0	0	1	0	0	1	0	0	0	2	0	CTO	8	1	1		8	88563
1	68	66	90.8	0	0	1	0	0	0	1	1	0	0	0			0	0	0	1	1	1	1	1	0	0	1	0	0	1	0	0	1	2	0		8	1	1		6	43852
1	68	66	87.7	0	0	1	0	0	0	1	1	0	1	0			0	0	0	1	1	1	1	1	0	0	1	0	1	0	0	0	1	2	0	CTO	8	1	1		5	62382
1	57	62	79.2	0	0	0	1	0	1	1	0	1	0	1			0	1	0	1	1	1	1	1	0	0	1	0	0	1	0	0	0	2	0	CTO	8	1	1	low blood presure	16	57814
1	63	69	70.4	0	0	0	1	0	0	1	0	0	0	0			0	0	1	1	0	1	1	1	0	1	0	0	1	0	0	1	1	2	0		7	1	1		7	51289
0	54	59	106.7	0	0	1	0	0	0	0	1	0	0	0			0	0	0	1	1	0	1	1	0	0	1	0	1	0	0	0	0	2	0	CTO	8	1	1		5	52110
1	77	69	73.6	0	0	0	0	1	0	1	1	0	0	0			0	1	0	1	1	0	0	1	0	1	0	0	0	1	0	1	1	2	0		7	1	1		11	48733
1	62	74	93.9	0	0	1	0	0	0	0	0	0	0	0			0	0	0	1	1	1	0	1	0	0	0	1	0	0	1	0	0	2	0	CTO failure	8	1	0		8	65095
1	69	36	91	0	0	0	0	1	0	0	0	0	0	0			0	0	0	1	0	0	1	1	0	1	0	0	0	1	0	0	1	2	0	CTO	7	1	1		12	62446
0	66	72	70.4	1	0	0	0	1	0	1	1	0	0	1			0	0	1	1	1	0	1	1	0	0	1	0	0	0	1	0	1	2	0	CTO	7	1	1		8	55236
0	62	61	100.9	0	0	1	0	0	0	1	0	0	1	0			0	0	1	1	1	0	1	1	0	0	1	0	1	0	0	1	1	2	0		7	1	1		5	57197
1	57	67	60.5	1	0	1	0	0	1	1	0	0	0	0			0	0	1	1	1	0	0	1	0	1	0	0	1	0	0	0	0	2	0	CTO	7	1	1		9	50831
1	80	63	85.7	0	0	0	1	0	0	0	0	0	1	0			0	0	0	1	0	1	1	1	0	0	1	0	1	0	0	0	0	2	0	CTO	8	1	1		10	53710
1	55	47	102.8	0	0	0	0	1	1	0	1	1	1	0			0	0	0	1	1	0	1	1	0	0	1	0	0	1	0	0	0	2	0	CTO	8	1	1		7	70810
0	54	66	92.5	1	0	0	1	0	0	0	0	0	0	0			0	0	0	1	1	0	1	1	0	0	1	0	0	1	0	0	0	2	0	CTO	8	1	1		7	73040
1	69	67	95	0	0	0	0	1	0	1	0	0	0	0			0	0	1	1	1	0	1	1	0	0	1	0	0	1	0	0	1	2	0		8	1	1		4	43392
1	46	62	105.7	1	0	1	0	0	0	0	0	0	1	0			0	0	0	1	0	0	1	1	0	1	0	0	0	0	1	0	1	2	0		7	1	1		7	41975
1	49	67	105.9	0	0	0	1	0	0	0	0	0	0	0			0	0	0	1	1	0	1	1	0	0	1	0	0	1	0	0	1	2	0		8	1	1		6	5563
0	62	60	107.7	1	0	0	1	0	0	1	1	0	1	1			0	0	1	1	1	1	1	1	0	0	0	1	0	0	1	0	0	2	0	CTO	7	1	1		10	95103
1	69	65	94.6	1	0	0	1	0	0	1	1	0	0	0			0	1	0	1	1	0	0	1	0	1	0	0	0	1	0	0	1	2	0		8	1	1		6	43510
1	69	69	90.4	1	0	1	0	0	0	1	1	0	1	0			0	1	0	1	1	0	0	1	0	1	0	0	1	0	0	0	1	2	0		8	1	1		5	41554
0	66	63	64.4	1	0	0	1	0	0	1	0	0	0	0			0	0	1	1	1	0	1	0	0	0	1	0	1	0	0	0	0	2	0		7	1	1		10	63657
1	34	65	110.3	1	0	0	1	0	0	1	0	1	1	0			0	0	1	1	1	1	1	1	0	0	1	0	0	1	0	0	0	2	0		8	1	1		7	43364
1	74	64	84.5	0	0	0	1	0	0	1	0	1	1	0			0	1	0	1	1	1	1	1	0	0	1	0	0	1	0	1	1	2	0		7	1	1		7	55969
0	69	67	86.2	1	0	0	0	1	0	1	1	0	0	1			0	0	0	1	0	1	1	1	0	1	0	0	0	1	0	0	1	2	0		7	1	1		7	45520
1	68	40	94.4	0	0	0	1	0	0	1	0	0	0	0			0	1	0	1	0	1	1	1	0	1	0	0	0	1	0	0	1	2	0		7	1	1		7	42686
1	62	47	68.3	0	0	0	1	0	0	1	0	1	0	0			0	0	1	1	1	1	1	1	0	0	0	1	0	0	1	0	1	2	0		8	1	1		8	47520
0	76	68	70	0	0	0	1	0	0	1	1	0	1	0			0	0	1	1	1	0	1	1	0	0	1	0	1	0	0	1	0	2	1	CTO，drug balloon	7	1	1		11	144874
0	63	46	63.7	1	0	0	1	0	0	1	1	0	0	0			0	0	0	1	1	0	0	1	0	1	0	0	1	0	0	0	1	2	0	CTO	8	1	1		8	86439
1	56	68	104.5	0	0	1	0	0	0	1	0	0	0	0			0	0	1	1	1	1	1	1	0	0	1	0	0	1	0	1	1	2	0		7	1	1		9	54554
1	50	65	2.83	1	0	0	0	1	0	1	0	1	1	0			0	0	0	1	1	1	1	1	0	0	0	1	0	2	0	0	0	2	0		8	1	1		8	81925
1	75	58	61.6	0	0	0	1	0	0	1	1	1	1	0			0	0	0	1	1	0	0	1	0	1	0	0	0	1	0	1	1	2	0		7	1	1		9	46146
1	63	61	56.8	1	0	0	1	0	1	1	1	0	0	0			0	0	1	1	1	0	0	1	0	1	0	0	1	0	0	0	0	2	0		8	1	1		6	60675
1	52	66	78.9	1	0	1	0	0	0	1	0	1	1	0			0	0	1	1	0	0	0	1	1	0	0	0	0	1	0	0	1	2	0		7	1	1		7	65885
0	64	59	94	1	0	1	0	0	0	1	0	0	1	0			0	0	1	1	1	0	1	1	0	0	1	0	1	0	0	0	1	2	0		8	1	1		6	41428
0	62	66	89.1	1	0	1	0	0	0	1	0	0	0	1			0	0	0	1	1	0	1	0	0	0	1	0	0	1	0	0	1	2	0		8	1	1		23	99619
0	67	69	87.7	1	0	0	1	0	0	1	1	0	0	0			0	0	0	1	1	1	1	1	0	0	1	0	0	0	1	0	0	2	0		7	1	1	Chest pain	10	104842
0	33	56	109.3	1	0	1	0	0	0	1	0	1	0	1			0	1	0	1	1	0	1	1	0	0	1	0	0	1	0	0	0	2	0		8	1	1		7	43672
1	55	48	104.1	0	0	0	1	0	1	0	0	1	1	0			0	1	0	1	1	0	0	1	0	1	0	0	0	1	0	0	0	2	1		8	1	1		8	71163
1	47	66	121.5	0	0	1	0	0	0	1	1	0	0	1			0	0	1	1	1	0	1	1	0	0	1	0	1	0	0	0	0	2	0	CTO	8	1	1	coronary slow flow	7	61376
1	31	55	104.6	0	0	0	1	0	1	1	0	1	1	1			0	1	0	1	1	0	1	1	0	0	1	0	0	1	0	0	0	2	0	CTO	8	1	1		6	65479
1	40	66	109.7	1	0	0	1	0	1	0	0	0	0	0			0	0	0	1	1	0	1	1	0	0	1	0	0	1	0	0	1	2	0		8	1	1		8	67087
1	64	50	98.3	0	0	1	0	0	0	0	0	1	1	0			0	0	0	0	1	0	0	1	0	1	0	0	0	1	0	0	0	2	0		7	1	1		4	45742
0	80	72	86.1	0	0	0	1	0	0	1	0	0	0	1			0	0	0	1	0	0	1	1	0	1	0	0	0	1	0	1	1	2	0		7	1	1		10	75727
0	75	67	86.5	1	0	1	0	0	0	0	1	0	1	0			0	0	0	1	1	0	1	1	0	0	1	0	1	0	0	0	1	2	0		8	1	1		9	45121
1	74	41	57.3	0	0	1	0	0	0	0	1	1	1	0			0	0	0	1	1	0	0	1	0	0	1	0	1	0	0	0	1	2	0	CTO	8	1	1		7	84408
1	43	60	113.27	0	0	1	0	0	1	1	1	0	0	0			0	0	0	1	0	1	1	1	0	1	0	0	0	1	0	1	1	2	0		7	1	1		5	46755
1	69	65	91	0	0	0	1	0	0	1	0	0	0	0			0	0	0	1	0	1	1	1	0	0	1	0	0	1	0	1	1	2	0	CTO failure	7	1	0		7	68744
1	49	60	65.5	1	0	0	1	0	0	0	0	0	0	0			0	0	0	1	1	0	1	1	0	0	1	0	0	1	0	0	1	2	0	cto	2	1	1		15	53295
0	72	60	91.6	1	0	0	1	0	0	1	0	0	0	0			0	0	0	1	1	1	1	1	0	0	1	0	0	1	0	0	0	2	0		8	1	1		8	41863
1	76	74	86.1	0	0	1	0	0	0	1	0	0	0	0			0	0	1	1	1	0	1	1	0	0	1	0	1	0	0	0	0	2	0		8	1	1		5	38097
1	66	63	74.4	1	0	0	1	0	0	1	1	1	0	1			0	0	1	1	1	1	1	1	0	0	1	0	0	1	0	0	0	2	0	CTO	8	1	1		7	91036
0	64	62	92	0	0	0	1	0	0	1	0	0	1	0			0	0	1	1	1	1	1	1	0	0	1	0	0	1	0	0	1	2	0		8	1	1	coronary slow flow	5	44715
0	71	63	60.2	1	0	0	1	0	0	1	1	0	0	1			0	0	1	1	1	1	1	1	0	0	1	0	0	0	1	0	1	2	0	CTO	7	1	1		10	51860
1	63	63	92.8	0	0	0	1	0	0	0	0	0	0	0			0	0	0	1	1	0	1	1	0	0	1	0	1	0	0	0	0	2	0		8	1	1		11	57480
1	58	60	105.3	1	0	1	0	0	1	1	1	0	1	0			0	1	0	1	1	1	1	1	0	0	1	0	0	1	0	0	0	2	0		8	1	1		10	42931
1	68	70	96.2	0	0	0	1	0	1	0	1	0	0	1			0	1	0	1	1	0	1	1	0	0	1	0	0	1	0	0	0	2	0	CTO	8	1	1		9	87333
1	62	59	99.1	0	0	0	1	0	0	0	0	0	1	0			0	0	0	1	1	0	0	1	0	1	0	0	0	1	0	0	0	2	0	CTO	7	1	1		4	58485
1	66	65	77.4	0	0	1	0	0	1	1	0	0	0	0			0	0	0	1	0	1	1	1	0	1	0	0	0	1	0	0	0	2	0	CTO	7	1	1		5	60981
1	64	51	93.7	0	0	0	1	0	0	0	1	0	0	1			0	0	0	1	1	0	1	1	0	0	1	0	0	0	1	1	1	2	0		7	1	1		8	72674
0	68	48	92.5	0	0	0	0	1	0	0	1	0	0	0			0	1	0	1	1	0	1	1	0	0	1	0	0	0	1	0	1	2	0	CTO	7	1	1		6	76258
1	52	61	101.9	0	0	0	1	0	0	0	0	1	1	0			0	1	0	1	1	0	1	1	0	0	1	0	0	1	0	0	0	2	0	CTO	8	1	1		8	91352
0	66	57	86.6	0	0	0	1	0	0	1	0	0	0	1			0	0	1	1	1	0	1	1	0	0	1	0	0	1	0	0	0	2	0	CTO	8	1	1		7	51381
1	62	62	95	0	0	1	0	0	1	1	0	0	1	0			0	1	0	1	1	0	1	1	0	0	1	0	1	0	0	0	0	2	0		8	1	1		5	41500
1	43	37	117.8	0	0	0	1	0	0	1	0	0	0	0			0	0	1	1	1	1	1	1	0	0	1	0	0	1	0	0	1	2	0		8	1	1		10	49624
0	56	63	103.2	1	0	0	1	0	0	1	0	0	0	0			0	0	0	1	1	0	1	1	0	0	1	0	0	1	0	0	1	2	0		8	1	1		6	51030
0	70	43	98.9	1	0	1	0	0	0	1	0	0	1	0			0	0	1	1	0	0	1	1	0	1	0	0	1	0	0	0	1	2	0	RA	8	1	1		7	81794
0	64	60	92.5	0	0	0	1	0	0	1	0	0	0	0			0	0	1	1	1	1	1	1	0	0	0	1	1	0	0	1	1	2	0		7	1	1		11	81197
0	67	61	93.7	1	0	0	1	0	0	0	0	0	0	0			0	0	0	1	1	1	1	1	0	0	0	1	0	1	0	0	1	2	0		8	1	1		10	48401
0	74	53	87.6	0	0	0	1	0	0	1	1	0	0	0			0	0	0	1	1	0	0	1	0	1	0	0	0	1	0	1	1	2	0		7	1	1		9	78912
1	64	37	77.4	0	0	0	1	0	0	0	1	1	0	0			0	0	0	1	1	0	1	1	0	0	1	0	0	1	0	0	1	2	0		8	1	1		11	48228
1	64	37	62.8	0	0	1	0	0	0	0	1	1	1	0			0	0	0	1	1	0	1	1	0	0	1	0	1	0	0	0	1	2	0		8	1	1		9	50268
1	37	60	108	1	0	0	1	0	1	0	0	0	0	1			0	0	0	1	1	0	1	1	0	0	1	0	0	1	0	0	0	2	0	CTO	8	1	1		6	50660
1	62	62	99.7	0	0	1	0	0	0	0	0	0	0	1			0	0	0	1	1	0	0	1	0	1	0	0	1	0	0	0	1	2	0		7	1	1		7	59847
1	71	66	64.1	0	0	1	0	0	0	1	1	1	1	0			0	1	0	1	1	1	1	1	0	0	1	0	0	1	0	0	0	2	0		8	1	1		8	60055
1	51	60	103.8	0	0	0	1	0	0	0	0	0	0	0			0	0	0	1	1	0	1	0	0	0	1	0	1	0	0	0	0	2	0		7	1	1		5	46860
1	46	72	99.8	0	0	0	1	0	0	1	0	0	0	0			0	0	1	1	0	0	1	1	0	1	0	0	0	1	0	1	0	2	0		7	1	1		6	52540
0	58	60	98.6	1	0	0	1	0	0	1	1	0	0	0			0	0	1	1	1	1	0	1	0	1	0	0	0	1	0	0	1	2	0		7	1	1		7	48842
0	67	70	77.2	1	0	0	1	0	0	1	1	0	0	0			0	0	1	1	1	1	1	1	0	0	1	0	1	0	0	0	1	2	0		8	1	1		10	52040
1	61	60	101.1	0	0	1	0	0	0	0	0	0	0	0			0	0	0	1	1	1	1	1	0	0	0	1	0	0	1	1	1	2	0	RA	7	1	1		5	85013
1	73	61	100.5	0	0	0	1	0	0	1	1	0	1	0			0	0	1	1	1	0	1	1	0	0	1	0	1	0	0	0	1	2	0		8	1	1		5	43774
1	63	71	95.4	1	0	1	0	0	0	1	0	0	0	0			0	0	0	1	0	1	0	1	1	0	0	0	0	1	0	0	1	2	0		7	1	1		5	42094
0	63	51	93.1	0	0	0	1	0	0	1	1	0	0	0			0	0	0	1	1	1	1	1	0	0	0	1	0	0	1	0	0	2	0	CTO	7	1	1		8	74102
1	62	65	114.8	0	0	0	1	0	1	0	0	1	0	0	1	1	0	0	0	1	0	0	1	1	0	0	1	0	0	1	0	0	1	1	0		8	1	1		15	73954
1	65	68	128.3	0	0	0	1	0	0	1	1	0	0	0	1	1	0	1	0	1	1	1	1	0	0	0	1	0	1	0	0	0	0	1	0		7	1	1		9	81965
0	64	66	144	0	0	1	0	0	0	1	1	1	0	0	1	1	0	0	0	1	1	1	1	1	0	0	1	0	0	1	0	0	0	1	0		8	1	1		8	68823
1	55	58	84.2	1	0	1	0	0	1	1	0	1	1	0	1	1	0	0	0	1	0	0	1	1	0	0	1	0	0	1	0	0	0	1	0		8	1	1		7	36431
1	54	57	94	0	0	1	0	0	0	1	0	0	0	0	1	1	0	1	0	1	1	0	1	0	0	0	1	0	1	0	0	0	0	1	0		7	1	1		5	42266
0	70	70	86.1	1	0	0	1	0	0	1	0	0	0	0	1	1	0	0	0	1	1	1	1	1	0	0	1	0	0	1	0	0	0	1	0		8	1	1		6	35699
1	44	48	102.7	1	0	1	0	0	0	0	0	0	0	0	1	1	0	0	0	1	1	0	1	0	0	0	1	0	1	0	0	0	1	1	0		7	1	1		8	36078
0	65	64	122.6	1	0	1	0	0	0	1	1	1	1	0	1	1	0	0	0	1	1	1	1	1	0	0	1	0	0	1	0	0	0	1	0		8	1	1		5	30515
1	49	67	120.3	0	0	0	1	0	0	1	0	0	0	0	1	1	0	0	0	1	0	1	1	1	0	1	0	0	0	1	0	0	0	1	0		7	1	1		6	38298
1	57	57	116.7	0	0	0	1	0	0	1	0	0	0	0	1	1	0	0	0	1	1	1	1	1	0	0	1	0	1	0	0	0	0	1	0		8	1	1		7	41758
1	62	68	95.8	1	0	1	0	0	0	1	1	0	0	0	1	1	0	0	0	1	1	1	1	1	0	0	1	0	1	0	0	0	0	1	0		8	1	1		4	32990
1	50	57	111.9	0	0	0	1	0	0	1	0	0	0	0	1	1	0	0	0	1	1	1	1	1	0	0	1	0	1	0	0	0	0	1	0		8	1	1		7	35729
1	41	66	116.5	1	0	0	1	0	0	1	0	0	0	0	1	1	0	0	0	1	1	0	0	1	0	1	0	0	0	0	1	0	0	1	0		7	1	1		7	35651
1	41	66	107.4	1	0	1	0	0	0	1	0	0	1	0	1	1	0	0	0	1	1	0	0	1	0	1	0	0	0	1	0	0	0	1	0		7	1	1		11	46351
0	73	62	92.1	0	0	0	1	0	0	0	0	0	0	0	1	1	0	0	0	1	1	0	1	1	0	0	1	0	0	1	0	0	0	1	0		8	1	1		8	39504
1	75	68	70.4	1	0	0	0	1	0	0	1	1	1	1	1	1	0	0	0	1	1	0	1	1	0	0	1	0	1	0	0	0	0	1	0		8	1	1	coronary slow flow	11	60485
1	51	66	92.6	0	0	1	0	0	0	1	0	0	1	0	1	1	0	0	0	1	1	1	1	1	0	0	1	0	0	1	0	0	0	1	0		8	1	1		7	51076
1	63	57	80.6	1	0	1	0	0	0	0	0	0	0	0	1	1	0	0	0	1	1	0	0	1	0	1	0	0	0	1	0	0	0	1	0		7	1	1		4	32379
0	79	60	83.8	0	0	0	1	0	0	0	1	0	0	0	1	1	0	0	0	1	1	0	1	1	0	0	1	0	0	0	1	0	0	1	0		7	1	1	death	30	168628
1	51	57	90	0	0	0	0	1	0	1	0	0	0	0	1	1	0	1	0	1	1	1	1	1	0	0	1	0	1	0	0	0	0	1	0		8	1	1		6	40881
1	67	62	100.3	1	0	1	0	0	0	0	0	0	0	0	1	1	0	0	0	1	1	1	1	1	0	0	0	1	1	0	0	0	0	1	0		8	1	1		5	34025
1	80	55	67	0	0	1	0	0	1	1	1	0	1	0	1	1	0	1	0	1	1	0	0	1	0	1	0	0	0	0	1	0	0	1	0		7	1	1		8	37271
0	66	55	90.7	0	0	0	1	0	0	1	0	0	1	0	1	1	0	0	1	1	1	0	1	1	0	0	1	0	0	1	0	0	0	1	0		8	1	1		5	33062
1	66	67	89.8	0	0	1	0	0	0	0	0	0	1	0	1	1	0	0	0	1	1	0	1	0	0	0	1	0	1	0	0	0	0	1	0		7	1	1		8	44675
1	55	60	100.9	1	0	0	1	0	0	0	0	0	1	0	1	1	0	0	0	1	1	1	0	1	0	0	1	0	1	0	0	0	0	1	0		8	1	1		9	43646
1	72	48	88	1	0	1	0	0	0	0	1	1	0	0	1	1	0	1	0	1	0	0	1	1	0	1	0	0	0	1	0	0	0	1	0		7	1	1		7	35749
1	69	70	67.5	0	0	1	0	0	1	0	1	0	0	1	1	1	0	0	0	1	1	0	0	1	0	1	0	0	0	1	0	0	0	1	0		7	1	1		5	21539
1	50	35	83.2	0	0	1	0	0	0	1	0	0	1	0	1	1	0	0	1	1	1	1	1	1	0	0	1	0	0	1	0	0	0	1	0		8	1	1	coronary slow flow	7	37573
0	65	63	100.3	1	0	0	0	1	0	1	1	0	0	0	1	1	0	0	0	1	1	1	1	1	0	0	0	1	0	1	0	0	0	1	0		8	1	1		5	37593
1	56	63	97.4	0	0	0	1	0	0	1	0	0	0	0	1	1	0	0	1	1	1	1	0	1	0	0	1	0	1	0	0	0	0	1	0		8	1	1		6	37673
0	71	61	87.5	1	0	1	0	0	0	0	0	0	1	0	1	1	0	0	0	1	0	1	0	1	0	1	0	0	0	0	1	0	0	1	0		7	1	1		7	43939
1	65	47	97	0	0	1	0	0	0	1	0	1	1	0	1	1	0	1	0	1	1	0	1	1	0	0	1	0	0	1	0	0	0	1	0		8	1	1		9	43557
1	65	44	98.3	0	0	1	0	0	0	1	0	1	1	0	1	1	0	1	0	1	1	0	1	1	0	0	1	0	1	0	0	0	0	1	0	CTO	8	1	1		7	50971
0	53	65	112.56	1	0	0	1	0	0	0	0	0	0	0	1	1	0	0	0	1	1	1	0	1	0	0	0	1	1	0	0	0	0	1	0		8	1	1		6	41281
1	54	62	112.5	0	0	1	0	0	0	1	1	0	0	0	1	1	0	0	0	1	0	1	1	0	0	0	1	0	1	0	0	0	1	1	0		7	1	1		9	37966
1	73	31	79	0	0	0	0	1	0	1	0	1	1	0	1	1	0	0	0	1	1	0	1	1	0	0	1	0	0	1	0	1	0	1	0		7	1	1		14	56394
1	49	67	113.8	0	0	0	1	0	0	0	0	0	0	0	1	1	0	0	0	1	1	0	1	1	0	0	1	0	0	1	0	0	1	1	0		8	1	1		7	43110
1	84	72	87.7	0	0	1	0	0	1	0	1	0	0	0	1	1	0	1	0	1	0	0	1	1	0	1	0	0	1	0	0	0	0	1	0		8	1	1	cerebral infarction	9	52335
1	64	72	80.7	0	0	1	0	0	1	1	0	0	0	0	1	1	0	0	1	1	1	0	1	0	0	0	1	0	1	0	0	0	0	1	0		7	1	1		9	41269
1	65	60	100	0	0	0	1	0	0	0	0	0	0	1	1	1	0	0	0	1	0	1	1	1	0	0	1	0	0	1	0	0	0	1	0		8	1	1		5	47616
0	46	63	104.9	0	0	1	0	0	0	1	0	0	1	0	1	1	0	0	1	1	1	1	1	1	0	0	1	0	1	0	0	0	1	1	0		8	1	1		5	43495
1	73	72	82.6	1	0	0	1	0	0	1	1	0	0	0	1	1	0	0	1	1	1	1	1	1	0	0	1	0	0	1	0	0	1	1	0		8	1	1	Chest pain	8	45352
0	65	57	61.9	1	0	0	0	1	0	1	0	1	1	0	1	1	0	1	0	1	1	0	1	1	0	0	1	0	1	0	0	0	1	1	0		8	1	1		8	45303
1	72	69	53.9	0	0	1	0	0	0	1	1	0	1	0	1	1	0	1	0	1	1	0	1	1	0	0	1	0	0	1	0	0	1	1	0		8	1	1		5	74754
1	56	60	106.1	0	0	0	1	0	1	1	0	0	0	0	1	1	0	0	0	1	1	1	1	1	0	0	0	1	1	0	0	0	1	1	0		8	1	1		7	44155
1	66	54	70.7	1	0	1	0	0	1	0	0	0	0	0	1	1	0	0	0	1	1	0	1	1	0	0	1	0	0	1	0	0	1	1	0		8	1	1		7	32168
1	67	60	93.9	0	0	1	0	0	0	1	0	0	1	0	1	1	0	0	1	1	1	1	1	1	0	0	0	1	0	0	1	0	1	1	1	CTO	8	1	1		8	81367
1	43	67	97.6	1	0	0	1	0	1	0	0	0	0	0	1	1	0	0	0	1	1	0	0	1	0	1	0	0	1	0	0	0	1	1	0		7	1	1		12	42915
0	60	62	103	0	0	0	0	1	0	1	1	0	0	1	1	1	0	0	1	1	1	0	1	1	0	0	1	0	0	0	1	0	1	1	0		7	1	1	Chest pain	15	62731
0	67	62	91.1	1	0	1	0	0	0	1	0	1	1	0	1	1	0	0	0	1	1	0	1	1	0	0	1	0	0	1	0	0	1	1	0		8	1	1	low blood presure	8	45910
1	39	62	110.7	0	0	1	0	0	0	1	0	0	0	0	1	1	0	0	0	1	1	1	1	1	0	0	1	0	0	1	0	0	1	1	0	CTO	8	1	1		8	48230
1	47	66	103.2	1	0	0	0	1	0	1	1	0	0	0	1	1	0	0	0	1	1	1	1	1	0	0	1	0	1	0	0	0	1	1	0		8	1	1		7	49477
1	66	60	86.7	1	0	1	0	0	1	1	0	0	0	1	1	1	0	0	1	1	1	1	0	1	0	1	0	0	0	1	0	0	0	1	0	CTO	7	1	1		5	44278
1	48	64	90.3	1	0	0	1	0	0	1	0	0	1	0	1	1	0	0	1	1	1	1	1	1	0	0	0	1	0	1	0	0	0	1	0		8	1	1		11	48196
1	50	66	102.2	1	0	0	1	0	0	1	0	0	0	1	1	1	0	0	0	1	1	1	1	1	0	0	1	0	1	0	0	0	1	1	0		8	1	1		6	38234
0	68	69	96.7	0	0	1	0	0	0	0	0	0	0	1	1	1	0	0	0	1	0	1	1	1	0	0	1	0	0	1	0	0	1	1	0		8	1	1		6	35309
1	59	55	97.6	1	0	1	0	0	0	0	0	0	0	0	1	1	0	0	0	1	1	0	1	1	0	0	1	0	1	0	0	0	1	1	0		8	1	1		7	35559
1	66	66	90.8	1	0	0	1	0	0	0	1	0	0	0	1	1	0	0	0	1	1	0	1	1	0	0	1	0	0	1	0	0	1	1	0		8	1	1		7	38943
1	66	58	96.3	0	0	0	0	1	0	1	1	0	0	0			0	0	1	1	1	1	1	1	0	0	0	1	0	1	0	0	1	1	0		8	1	1		7	42995
0	39	57	115.1	0	0	0	1	0	0	0	0	0	0	0			0	0	0	1	1	0	1	0	0	0	1	0	1	0	0	0	1	1	0	CTO	8	1	1		10	54488
0	39	57	115.1	0	0	0	1	0	0	0	0	0	0	0			0	0	0	1	1	0	1	0	0	0	1	0	1	0	0	0	0	1	0		8	1	1		8	32318
1	60	68	93.7	0	0	1	0	0	0	0	1	1	1	0			0	0	0	1	1	0	0	1	0	1	0	0	1	0	0	0	1	1	0		8	1	1		7	42132
1	54	62	116.7	0	0	0	1	0	0	1	0	0	0	0			0	0	0	1	0	1	1	1	0	0	1	0	0	1	0	0	1	1	0		8	1	1		7	43395
0	54	56	105.36	0	0	0	1	0	0	0	1	0	0	0			0	0	0	1	1	0	1	0	0	0	1	0	1	0	0	0	1	1	0		7	1	1		8	28144
0	67	53	90.58	0	0	0	0	1	0	1	0	1	1	0			0	0	0	1	1	1	1	1	0	0	1	0	0	1	0	0	1	1	0		8	1	1		6	33488
1	65	66	93	0	0	1	0	0	0	1	0	0	0	0			0	0	0	1	1	1	1	0	0	0	1	0	1	0	0	0	0	1	0		7	1	1		6	41916
1	62	66	90.6	0	0	1	0	0	0	1	1	0	0	1			0	0	1	1	1	1	1	1	0	0	1	0	0	1	0	0	0	1	0	CTO	8	1	1		6	55541
1	39	65	97.5	0	0	1	0	0	1	0	0	0	1	0			0	0	0	1	1	1	1	1	0	0	0	1	1	0	0	0	0	1	0		8	1	1		7	37468
1	71	47	100.4	0	0	1	0	0	1	1	0	1	1	0			0	1	0	1	1	0	1	1	0	0	1	0	1	0	0	0	0	1	0		8	1	1		6	39902
1	32	40	116.6	1	0	0	0	1	0	0	0	1	0	0			0	1	0	1	1	0	0	1	0	1	0	0	1	0	0	0	1	1	0		7	1	1		8	42589
1	55	62	107.6	0	0	1	0	0	1	0	0	0	0	0			0	0	0	1	1	0	1	1	0	0	1	0	0	1	0	0	1	1	0		8	1	1		5	34410
1	66	61	100	0	0	0	0	1	1	0	0	0	1	0			0	0	0	1	1	0	1	1	0	0	1	0	0	1	0	0	0	1	0		8	1	1		10	54421
1	49	62	106.6	0	0	1	0	0	0	1	0	0	1	0			0	0	1	1	0	1	1	1	0	1	0	0	0	1	0	0	1	1	0		7	1	1		5	37677
1	78	55	96.3	0	0	0	1	0	0	1	0	0	0	0			0	1	0	1	1	0	0	1	0	1	0	0	0	1	0	0	0	1	0	CTO	7	1	0	gastrointestinal bleeding	6	85293
0	64	62	93	1	0	0	1	0	0	1	0	0	0	0			0	0	0	1	1	1	1	1	0	0	1	0	1	0	0	0	1	1	0		8	1	1		7	33441
1	64	65	93.1	0	0	1	0	0	0	1	0	0	0	0			0	0	1	1	1	1	0	1	0	1	0	0	0	0	1	1	1	1	0		7	1	1		8	34626
1	64	66	91.1	0	0	1	0	0	0	1	0	0	1	0			0	0	1	1	1	1	1	1	0	1	0	0	0	1	0	0	1	1	0		7	1	1		7	36338
1	48	63	100	1	1	0	0	0	0	1	0	0	0	0			0	0	1	1	1	1	1	0	0	0	1	0	1	0	0	0	0	1	0		7	1	1		9	39511
1	61	60	101.1	1	0	0	0	1	1	1	1	0	0	0			0	1	0	1	1	0	1	1	0	0	1	0	1	0	0	0	1	1	0		8	1	1		5	39412
1	65	63	75.9	0	0	0	1	0	0	1	1	1	1	1			0	0	1	1	1	0	1	1	0	0	1	0	0	1	0	1	1	1	0	CTO	7	1	1		13	76082
1	48	67	29.4	1	0	1	0	0	0	1	1	1	1	0			0	0	1	1	1	0	1	1	0	0	1	0	0	1	0	0	0	1	0	CTO	8	1	1		15	59776
1	71	56	80.1	0	0	0	1	0	0	0	0	0	0	0			0	0	0	1	1	0	1	0	0	0	1	0	1	0	0	0	0	1	0		7	1	1		12	36447
1	53	64	106.2	0	0	0	1	0	0	0	1	0	1	0			0	0	0	1	0	0	1	1	0	1	0	0	0	1	0	0	0	1	0	CTO	7	1	1		7	66080
1	51	61	109.7	0	0	1	0	0	0	0	0	0	0	0			0	0	0	1	1	0	1	0	0	0	1	0	1	0	0	0	1	1	0		7	1	1		6	35878
1	65	60	100	1	0	0	1	0	0	0	1	0	1	0			0	0	0	1	0	1	0	1	0	1	0	0	1	0	0	0	1	1	0		8	1	1		5	32005
1	60	62	98	1	0	0	1	0	1	1	1	0	0	0			0	0	0	1	1	0	1	1	0	0	1	0	1	0	0	1	1	1	0		7	1	1		9	56827
1	67	60	103.9	1	1	0	0	0	1	0	1	0	1	1			0	1	0	1	1	0	1	1	0	0	1	0	1	0	0	0	0	1	0		8	1	1		7	30890
0	60	67	95.6	0	0	0	1	0	0	1	1	0	0	0			0	0	1	1	1	0	1	1	0	0	1	0	0	1	0	0	1	1	0		8	1	1		8	35044
0	73	63	88.8	1	0	0	1	0	0	1	0	0	0	0			0	0	0	1	1	1	1	0	0	0	1	0	1	0	0	0	1	1	0		7	1	1		7	35458
1	68	63	97.4	0	0	1	0	0	0	1	0	1	1	0			0	0	0	1	0	1	1	1	0	1	0	0	0	1	0	0	0	1	2	drug balloon	7	1	1		9	81095
1	77	62	86.5	0	0	1	0	0	0	0	0	0	0	0			0	0	0	1	0	0	1	1	0	1	0	0	0	1	0	0	1	1	0		7	1	1		12	36981
1	52	62	83.1	1	0	0	1	0	0	1	0	0	0	0			0	0	0	1	1	1	0	1	0	1	0	0	0	0	1	0	0	1	0		7	1	1		7	37083
1	62	62	91.9	1	0	1	0	0	0	0	0	1	0	0			0	0	0	1	1	0	0	1	0	1	0	0	0	1	0	0	1	1	0	CTO	7	1	1		6	64419
0	73	65	64.9	0	0	0	1	0	0	1	1	0	1	1			0	0	0	1	1	0	1	1	0	0	1	0	1	0	0	0	0	1	0	CTO	8	1	1		10	47212
0	66	72	66.1	1	0	0	1	0	0	1	1	0	1	1			0	0	1	1	1	0	1	1	0	0	1	0	0	1	0	0	1	1	0		8	1	1		8	34488
0	69	61	77.5	0	0	0	1	0	0	1	0	0	0	0			0	0	1	1	1	0	1	0	0	0	1	0	1	0	0	0	1	1	0		7	1	1		7	44764
1	40	69	102.6	0	0	0	1	0	1	1	0	0	0	0			0	0	1	1	1	1	1	1	0	0	1	0	1	0	0	0	1	1	0		8	1	1		6	42374
1	71	62	100	1	0	0	1	0	0	1	1	0	0	0			0	1	0	1	1	0	1	0	0	0	1	0	1	0	0	0	0	1	0		8	1	1		6	33781
0	66	65	90	1	0	1	0	0	0	1	0	0	0	0			0	0	1	1	1	0	1	1	0	0	1	0	1	0	0	0	1	1	0		8	1	1		7	42595
1	75	46	69.8	1	0	1	0	0	0	1	1	1	1	0			0	0	1	1	1	1	1	1	0	0	1	0	1	0	0	0	0	1	0	CTO	8	1	1		7	40788
1	55	57	98.7	0	0	0	1	0	0	1	1	0	1	0			0	0	0	1	0	0	1	1	0	1	0	0	1	0	0	0	1	1	0	CTO	7	1	1		5	65681
1	55	60	96	0	0	1	0	0	0	1	0	0	0	0			0	0	0	1	1	1	1	1	0	0	1	0	0	1	0	0	0	1	0		8	1	1		8	44289
1	70	63	88.3	0	0	0	1	0	1	0	0	0	0	0			0	0	0	1	1	0	1	0	0	0	1	0	0	1	0	0	0	1	0		7	1	1		4	36141
1	52	39	106.3	1	0	0	0	1	0	0	1	0	1	0			0	0	0	1	1	1	1	1	0	0	0	1	0	0	1	1	1	1	0		7	1	1		19	62718
0	54	65	106.6	1	0	0	1	0	0	1	0	0	0	1			0	0	0	1	1	1	1	1	0	0	1	0	0	1	0	0	1	1	0		8	1	1		6	34955
1	62	55	48.1	1	0	0	1	0	0	0	1	0	0	0			0	0	0	1	1	0	1	0	0	0	1	0	0	1	0	0	0	1	0		8	1	1		7	37355
1	69	60	94.9	0	0	1	0	0	0	1	0	0	0	0			0	0	0	1	0	1	1	1	0	1	0	0	0	1	0	0	1	1	0	CTO	7	1	1		6	91336
0	63	62	91.9	0	0	1	0	0	0	0	0	0	0	0			0	0	0	1	1	0	1	0	0	0	1	0	1	0	0	0	1	1	0		7	1	1		6	34295
1	64	62	95.5	0	0	0	1	0	0	1	0	0	0	0			0	0	1	1	1	0	1	1	0	0	1	0	0	1	0	0	1	1	0		8	1	1		10	54925
1	57	65	97.8	1	0	0	1	0	0	1	1	1	1	0			0	0	0	1	1	1	1	1	0	0	1	0	0	1	0	0	0	1	0		7	1	1		8	34372
1	46	62	106.9	1	0	1	0	0	0	0	0	0	1	0			0	0	0	1	0	0	1	1	0	1	0	0	0	0	1	0	1	1	0		7	1	1		4	36902
1	46	60	95.5	0	0	1	0	0	0	0	0	0	0	0			0	0	0	1	1	0	0	1	0	0	1	0	1	0	0	0	1	1	0		8	1	1		12	43461
1	48	65	103.1	1	0	1	0	0	0	1	0	0	0	0			0	0	1	1	1	1	1	0	0	0	1	0	1	0	0	0	1	1	0		8	1	1		7	35162
1	54	62	109.1	1	0	0	1	0	1	0	1	0	0	0			0	0	0	1	0	1	0	1	0	1	0	0	0	0	1	0	1	1	0		7	1	1		5	35590
1	34	68	126.4	1	0	0	1	0	1	1	0	0	0	0			0	1	0	1	1	0	1	1	0	0	1	0	1	0	0	1	0	1	0		7	1	1		8	51259
1	56	47	98.5	0	0	0	1	0	0	1	0	1	1	0			0	1	0	1	1	1	1	1	0	0	1	0	1	0	0	0	0	1	1	drug balloon	8	1	1		7	93064
0	70	69	76.9	1	0	0	1	0	0	1	1	0	0	1			0	1	0	1	0	1	1	0	0	1	0	0	1	0	0	0	0	1	0		8	1	1		12	37078
1	68	66	88.6	1	0	1	0	0	0	1	0	0	0	0			0	0	0	1	1	1	1	0	0	0	1	0	1	0	0	0	0	1	0		7	1	1		5	32837
1	64	60	101.7	0	0	1	0	0	1	0	1	0	0	0			0	0	0	1	0	1	1	1	0	1	0	0	1	0	0	1	1	1	0		7	1	1		8	63521
0	54	66	110.7	1	0	0	1	0	0	0	1	0	0	0			0	0	0	1	0	0	1	1	0	1	0	0	0	1	0	0	0	1	0		7	1	1		12	37264
1	81	70	72.6	0	0	0	1	0	0	1	1	0	0	0			0	0	1	1	1	0	1	1	0	0	1	0	1	0	0	0	1	1	0		8	1	1		8	36387
1	76	53	86.1	0	0	0	1	0	0	1	1	1	0	0			0	1	0	1	1	1	1	1	0	0	1	0	1	0	0	1	1	1	0		7	1	1		5	34662
1	64	65	92.6	0	0	1	0	0	0	1	0	0	0	0			0	0	1	1	0	0	1	1	0	0	1	0	1	0	0	0	0	1	0		8	1	1		5	53105
1	54	65	104.8	0	0	0	1	0	0	0	0	0	0	1			0	0	0	1	0	1	1	1	0	0	1	0	1	0	0	0	0	1	0		8	1	1		8	48838
1	71	66	67.3	0	0	1	0	0	0	1	1	0	1	1			0	0	1	1	1	1	1	0	0	0	1	0	1	0	0	0	0	1	0		8	1	1		10	52696
1	55	63	105.4	1	0	0	1	0	0	1	0	0	0	1			0	0	1	1	1	1	1	1	0	0	0	1	1	0	0	1	1	1	0		7	1	1		8	53056
1	46	37	51.5	1	0	0	1	0	0	1	1	0	0	0			0	0	1	1	1	1	1	1	0	0	1	0	0	1	0	0	1	1	0	CTO failure	8	1	0		17	104380
1	59	42	74.2	0	0	1	0	0	0	1	0	1	1	0			0	1	0	1	1	1	0	0	0	0	1	0	1	0	0	0	0	1	0		8	1	0		9	32675
1	83	63	78.1	0	0	0	1	0	0	1	0	0	0	0			0	1	0	1	0	0	1	1	0	1	0	0	1	0	0	0	1	1	0		7	1	1		8	43603
0	62	64	94.3	0	0	0	1	0	0	0	0	0	0	0			0	0	0	1	1	0	1	0	0	0	1	0	1	0	0	0	0	1	0		8	1	1		8	35954
1	49	46	79.6	1	0	0	1	0	0	0	0	1	1	0			0	0	1	1	1	0	0	1	0	1	0	0	0	0	1	0	1	1	0	CTO failure	7	1	0		15	72758
0	57	55	95.9	1	0	0	1	0	0	0	1	0	1	0			0	0	1	1	1	0	1	1	0	0	0	1	0	1	0	0	0	1	0		8	1	1		7	34959
1	61	62	99.1	0	0	0	1	0	0	1	0	1	1	0			0	1	0	1	1	0	0	1	0	1	0	0	1	0	0	0	1	1	0		7	1	1		7	63602
1	61	45	67.2	1	0	0	1	0	1	0	1	1	1	0			0	0	0	1	1	0	1	1	0	0	1	0	1	0	0	0	1	1	0		8	1	1		6	44344
1	55	62	106.1	0	0	0	1	0	0	0	1	0	1	0			0	0	0	0	0	0	1	1	0	1	0	0	0	1	0	0	1	1	0		7	1	1		6	36487
1	37	38	112.6	0	0	1	0	0	0	1	0	1	1	0			0	0	1	1	1	0	0	1	0	1	0	0	1	0	0	0	1	1	0		8	1	1	coronary slow flow	7	74756
1	55	65	79.3	0	0	0	1	0	0	1	0	0	1	0			0	0	1	1	0	1	0	1	1	0	0	0	0	0	1	0	0	1	0		7	1	1		9	70205
1	84	40	81.4	0	0	0	0	1	0	0	0	1	0	0			0	1	0	1	1	0	1	1	0	0	1	0	0	0	1	0	0	1	0	CTO	8	1	1		16	48093
1	66	60	84.2	0	0	0	1	0	0	1	0	0	0	1			0	0	1	1	1	1	1	0	0	0	1	0	1	0	0	0	1	1	0		7	1	1		5	30856
0	58	62	59.9	1	0	1	0	0	0	0	0	1	0	0			0	0	0	1	1	0	1	1	0	0	1	0	1	0	0	0	1	1	0		8	1	1		7	45680
0	67	66	87.8	0	0	0	1	0	0	0	0	0	0	0			0	0	0	1	1	0	1	1	0	0	0	1	1	0	0	0	0	1	0		8	1	1		8	37053
1	69	64	80.1	1	0	0	1	0	1	1	0	0	1	0			0	0	1	1	1	1	1	1	0	0	1	0	0	1	0	0	0	1	0		8	1	1		7	72185
1	43	68	114.1	1	0	0	1	0	0	0	0	0	0	0			0	0	0	1	1	0	0	1	0	1	0	0	1	0	0	0	1	1	0		7	1	1		7	43794
1	68	37	80.7	0	0	0	1	0	0	0	0	0	1	0			0	0	0	1	1	1	1	0	0	0	0	1	1	0	0	0	0	1	0		7	1	1		8	42335
1	59	63	97	0	0	1	0	0	0	1	0	0	0	0			0	0	1	1	1	0	1	1	0	0	0	1	0	1	0	0	0	1	0		8	1	1		9	42015
0	60	61	99.1	1	0	0	1	0	0	1	0	0	0	0			0	0	0	1	1	1	0	1	0	0	1	0	1	0	0	0	1	1	0		8	1	1		6	33925
1	51	52	117.3	1	0	0	1	0	0	0	0	0	0	0			0	0	1	1	1	0	1	1	0	0	1	0	0	1	0	0	0	1	0		8	1	1		5	32501
1	68	62	84.3	0	0	0	1	0	0	1	0	0	1	1			0	0	0	1	1	1	1	1	0	0	1	0	1	0	0	0	0	1	0		8	1	1		8	40203
1	68	69	96.2	0	0	1	0	0	0	0	0	0	1	0			0	0	0	1	1	0	1	0	0	0	1	0	1	0	0	0	0	1	0		7	1	1		7	31173
0	77	71	25.1	1	0	0	1	0	0	0	0	0	0	1			0	0	0	1	1	1	0	0	0	0	1	0	1	0	0	0	0	1	0		7	1	1		7	36412
1	62	65	96.7	1	0	1	0	0	1	1	0	0	0	1			0	0	0	1	1	0	1	1	0	0	1	0	0	1	0	0	1	1	0		8	1	1		12	53200
0	69	62	101.8	0	0	1	0	0	0	1	1	1	1	0			0	0	1	1	1	0	0	1	0	1	0	0	0	1	0	0	1	1	0		7	1	1		4	39709
1	68	68	93.8	1	0	0	1	0	1	1	0	0	0	0			0	0	1	1	0	1	0	1	0	1	0	0	1	0	0	0	1	1	0		7	1	1		6	46266
0	62	67	97.1	1	0	0	1	0	0	0	1	0	0	0			0	0	0	0	0	0	0	1	1	0	0	0	0	1	0	0	1	1	0		7	1	1		11	41517
0	69	72	65.8	1	0	0	1	0	0	0	1	0	0	0			0	0	0	1	1	0	0	1	0	1	0	0	1	0	0	1	0	1	0		7	1	1		5	35733
1	45	60	121.4	1	0	0	0	1	0	0	1	0	0	0			0	0	0	1	0	0	1	1	0	1	0	0	1	0	0	0	0	1	0		8	1	1		8	48644
0	71	63	63.9	1	0	1	0	0	0	1	1	0	1	1			0	0	1	1	1	1	1	1	0	0	1	0	0	1	0	0	1	1	0		8	1	1		6	37909
1	53	70	100.1	0	0	0	1	0	0	0	0	0	1	0			0	0	0	1	1	0	1	1	0	0	1	0	1	0	0	0	0	1	0		8	1	1		6	50084
1	77	65	61.5	1	0	1	0	0	0	1	1	1	1	1			0	0	0	1	1	1	1	1	0	0	0	1	0	1	0	0	1	1	0		8	1	1		4	43829
0	48	71	93	1	0	0	0	1	0	0	0	0	0	0			0	0	0	1	1	0	1	0	0	0	1	0	1	0	0	0	1	1	0		7	1	1		10	37473
1	65	70	87.4	0	0	1	0	0	0	1	0	0	0	0			0	0	0	1	1	1	1	1	0	0	1	0	0	0	1	0	0	1	0		8	1	1		4	38263
1	55	66	109.1	1	0	0	1	0	0	1	1	0	0	0			0	0	0	1	1	1	1	1	0	0	1	0	0	1	0	0	0	1	0		8	1	1		5	36098
1	62	63	66.7	0	0	0	1	0	0	1	0	0	0	0			0	0	0	1	1	0	1	0	0	0	1	0	1	0	0	0	1	1	0		7	1	1		9	39429
0	75	57	93.4	0	0	0	1	0	0	1	0	1	1	0			0	0	1	1	1	0	1	1	0	0	0	1	0	0	1	0	1	1	0		8	1	1		6	42375
0	63	65	94.7	1	0	0	1	0	0	1	0	0	0	0			0	0	1	1	1	1	0	1	0	0	1	0	1	0	0	0	1	1	1	CTO	8	1	1		8	106875
0	56	66	103.2	0	0	0	1	0	0	1	0	0	0	0			0	0	1	1	1	1	1	0	0	0	1	0	1	0	0	0	1	1	0		7	1	1		7	39450
1	66	61	89.8	0	0	0	1	0	1	1	1	0	0	0			0	0	0	1	1	1	1	1	0	0	0	1	0	0	1	0	1	1	0		7	1	1		9	51139
1	62	62	63	1	0	1	0	0	0	1	0	0	0	0			0	0	1	1	1	1	0	1	0	0	1	0	1	0	0	0	0	1	0		8	1	1		16	55339
0	83	66	74.1	1	0	0	0	1	0	1	1	0	0	1			0	0	0	1	1	1	1	1	0	0	1	0	0	0	1	0	1	1	0		7	1	1	coronary slow flow	8	39816
0	57	65	106.8	0	0	0	1	0	0	1	0	0	0	0			0	0	0	1	1	0	1	0	0	0	1	0	1	0	0	0	1	1	0		7	1	1		6	34743
1	68	65	88.17	0	0	1	0	0	0	0	0	0	0	0			0	0	0	1	1	0	1	1	0	0	1	0	0	1	0	0	1	1	0		8	1	1		8	40081
1	60	62	93.2	0	0	1	0	0	0	1	0	0	0	0			0	0	1	1	1	0	1	1	0	0	1	0	0	1	0	0	1	1	0		8	1	1		14	40410
1	60	62	83.6	0	1	0	0	0	0	1	0	0	1	0			0	0	0	1	1	0	1	1	0	0	1	0	1	0	0	0	0	1	0		8	1	1		13	40547
0	64	60	101.6	0	0	1	0	0	0	1	1	0	0	0			0	0	0	1	1	1	0	1	0	1	0	0	1	0	0	0	1	1	0		7	1	1		6	57524
1	68	61	70.5	1	0	0	1	0	0	1	0	0	1	0			0	0	1	1	0	1	1	1	0	1	0	0	0	1	0	0	1	1	0		7	1	1	Chest pain	5	42274
1	50	70	102.2	0	0	0	0	1	1	0	0	0	0	0			0	1	0	1	1	1	0	1	0	0	1	0	1	0	0	0	1	1	0		8	1	1		7	46114
1	59	63	100.6	0	0	0	1	0	0	1	0	0	0	0			0	0	1	1	0	0	1	1	0	1	0	0	1	0	0	0	1	1	0		7	1	1		5	32970
1	72	56	77.3	0	0	0	1	0	0	1	0	1	0	0			0	0	1	1	1	1	1	1	0	0	1	0	1	0	0	0	0	1	0		8	1	1		6	34626
0	55	68	103.9	0	0	0	0	1	0	0	1	0	0	0			0	0	0	1	1	0	1	1	0	0	1	0	1	0	0	0	1	1	0		8	1	1		6	26696
1	58	67	96.1	0	0	0	1	0	0	1	1	0	0	0			0	0	0	1	1	0	0	1	0	1	0	0	1	0	0	0	1	1	0		7	1	1		6	30472
0	63	66	104.7	0	0	0	1	0	0	0	0	0	0	0			0	0	0	1	1	0	1	1	0	0	1	0	0	0	1	0	1	1	0		8	1	1		6	47759
1	53	60	92.3	0	0	0	1	0	0	0	0	1	0	0			0	0	0	1	1	0	1	1	0	0	1	0	0	1	0	0	1	1	0	CTO	8	1	1		6	47666
1	53	63	101.8	1	0	0	1	0	1	0	0	0	0	0			0	0	0	1	1	0	1	0	0	0	1	0	1	0	0	0	0	1	0		7	1	1		5	32308
0	69	65	94.2	0	0	1	0	0	0	0	0	0	0	0			0	0	0	1	0	0	0	1	1	0	0	0	0	1	0	0	1	1	0		7	1	1		4	34018
0	66	60	45	0	0	0	1	0	0	1	1	0	0	0			0	0	1	1	1	0	1	1	0	0	1	0	1	0	0	1	0	1	0		7	1	1		8	59003
0	74	66	85.7	0	0	0	1	0	0	1	0	0	0	0			0	0	1	1	0	1	1	1	0	0	1	0	1	0	0	0	1	1	0		8	1	1		10	45752
0	61	66	100.3	0	0	0	0	1	0	0	1	0	0	0			0	0	0	1	1	1	0	1	0	0	1	0	0	1	0	0	1	1	0		8	1	1		9	37929
1	52	62	108.4	0	0	0	1	0	1	1	0	0	0	0			0	0	1	1	1	0	1	1	0	0	1	0	0	1	0	0	1	1	0		8	1	1		6	46917
1	67	59	94.5	0	0	0	1	0	0	1	0	0	1	0			0	0	1	1	1	0	1	1	0	0	1	0	0	1	0	0	0	1	0		8	1	1		6	43199
1	47	66	106.2	0	0	1	0	0	1	1	0	0	0	1			0	0	0	1	1	0	1	1	0	0	1	0	0	1	0	0	1	1	0		8	1	1		6	44304
1	47	66	104.4	0	1	0	0	0	1	1	0	0	0	1			0	0	0	1	1	0	1	0	0	0	1	0	1	0	0	0	0	1	0		7	1	1	coronary slow flow	8	41403
1	72	64	87.6	0	0	1	0	0	0	0	0	0	0	0			0	0	0	1	1	0	1	1	0	0	1	0	1	0	0	1	1	1	0		7	1	1		7	51249
1	36	68	114.7	1	0	0	1	0	1	1	0	0	0	0			0	0	1	1	1	1	1	0	0	0	1	0	1	0	0	0	0	1	0		7	1	1		8	48559
1	61	69	94.6	1	0	0	1	0	0	0	0	0	0	0			0	0	0	1	0	0	1	1	0	1	0	0	0	1	0	0	0	1	0		7	1	1		6	44608
1	46	70	110.9	0	0	0	1	0	0	1	0	0	0	0			0	0	0	1	1	1	1	1	0	0	1	0	0	1	0	0	0	1	0		8	1	1		10	39420
1	61	66	100.4	1	0	0	1	0	0	1	0	0	0	0			0	0	0	1	0	1	1	1	0	1	0	0	1	0	0	0	1	1	0		7	1	1		6	36864
1	53	67	106.9	1	0	0	1	0	0	0	0	0	0	0			0	0	0	1	0	1	1	0	0	0	1	0	1	0	0	0	0	1	0		7	1	1		10	47410
0	65	68	60.2	1	0	0	0	1	0	1	1	0	0	0			0	0	1	1	0	0	0	1	1	0	0	0	1	0	0	0	1	1	0		7	1	1		18	38473
1	66	60	94	0	0	0	1	0	0	1	1	1	1	0			0	0	1	1	1	1	0	1	0	1	0	0	0	0	1	0	1	1	0		7	1	1		11	75422
1	62	62	83	0	0	1	0	0	0	1	1	0	0	0			0	0	0	1	1	1	0	1	0	1	0	0	0	0	1	0	1	1	0		7	1	1		3	43906
0	63	65	106.4	1	0	0	1	0	0	1	0	0	0	1			0	0	0	1	1	1	1	1	0	0	1	0	1	0	0	0	1	1	0		8	1	1		7	44251
0	61	63	94.9	1	0	0	1	0	0	1	0	0	0	0			0	0	1	1	1	0	1	1	0	0	1	0	0	1	0	0	0	1	0		7	1	1		6	49701
1	74	61	89.9	0	1	0	0	0	0	1	0	0	0	0			0	0	1	1	1	1	1	1	0	0	1	0	0	0	1	0	0	1	0		8	1	1		6	36676
1	62	60	110.6	1	0	0	0	1	0	1	0	0	0	1			0	0	0	1	1	0	1	0	0	0	1	0	1	0	0	0	1	1	0		7	1	1		9	47593
1	59	67	134.9	1	0	1	0	0	0	0	0	0	0	0	1	1	0	0	0	1	0	0	1	0	0	0	1	0	1	0	0	0	0	0	0	PTCA	7	1	1		5	26051
1	60	62	97.9	0	0	1	0	0	0	1	1	0	0	0	1	1	0	0	0	1	1	1	1	1	0	0	0	1	1	0	0	0	0	0	0	CTO+PTCA	8	1	1		8	94096
1	60	60	98	0	0	0	1	0	1	1	0	0	0	0	1	1	0	1	0	1	1	1	1	1	0	0	1	0	0	1	0	0	0	0	0	RA	8	1	0		9	125309
1	65	43	93	0	0	0	0	1	0	0	1	1	1	0	1	1	0	1	0	1	1	0	1	1	0	0	1	0	0	0	1	0	0	0	1	drug balloon	7	1	1		20	61985
1	82	60	47.74	0	0	0	0	1	0	1	1	0	1	1	1	1	0	1	0	1	1	1	1	1	0	0	0	1	0	0	1	0	0	0	1	drug balloon	7	1	1		7	36849
0	65	75	91.8	0	1	0	0	0	0	1	0	0	1	1	1	1	0	0	0	1	1	1	1	1	0	0	0	1	1	0	0	0	1	0	1	drug balloon	8	1	1		6	50983
1	49	65	4.1	0	0	1	0	0	0	0	0	0	0	0	1	1	0	1	0	1	1	0	1	1	0	0	1	0	0	1	0	0	0	0	0	CTO failure	8	1	0		5	96370
1	49	65	6.3	0	0	1	0	0	0	0	0	0	0	0	1	1	0	1	0	1	1	0	1	1	0	0	1	0	0	1	0	0	0	0	0	CTO failure	8	1	0		5	73290
0	63	72	104.7	0	0	0	1	0	0	1	0	0	1	0	1	1	0	0	1	1	1	1	1	1	0	0	1	0	1	0	0	0	0	0	1	drug balloon	8	1	1		6	43775
1	51	57	80.5	0	0	0	1	0	0	1	0	0	1	0			0	0	1	0	1	0	1	1	0	0	0	1	0	1	0	0	0	0	1	drug balloon	8	1	1		10	52441
1	51	63	95	1	0	1	0	0	0	1	1	1	0	0			0	1	0	1	1	0	1	1	0	0	1	0	0	0	1	0	0	0	0	CTO	7	1	0		8	38576
1	58	62	98.3	1	0	0	1	0	1	1	1	0	1	0			0	0	1	1	1	0	1	1	0	0	1	0	1	0	0	0	1	0	1	drug balloon	8	1	1		9	61157
1	79	56	47.8	0	0	1	0	0	0	1	0	0	1	1			0	0	1	1	1	0	1	1	0	0	1	0	0	1	0	0	0	0	0	CTO	7	1	0		12	30785
1	51	66	103.8	0	0	0	1	0	0	0	0	0	1	0			0	0	0	1	1	0	1	1	0	0	1	0	1	0	0	0	0	0	1	drug balloon	8	1	1		11	88930
1	46	63	104	1	0	1	0	0	0	0	0	0	1	0			0	0	0	1	0	0	1	1	0	1	0	0	0	0	1	0	1	0	1	CTO	7	1	1		4	50193
0	61	66	95.5	1	0	0	0	1	0	1	1	0	1	0			0	0	0	1	1	0	0	1	0	1	0	0	0	1	0	0	0	0	1	drug balloon	7	1	1		8	56251
1	65	60	84.8	1	0	1	0	0	0	0	1	0	1	0			0	0	0	1	1	1	1	1	0	0	0	1	0	1	0	0	1	0	1	drug balloon	8	1	1		4	46290
1	75	45	64.7	0	0	0	1	0	0	1	1	1	1	0			0	0	0	1	1	0	0	1	0	1	0	0	1	0	0	0	0	0	1	drug balloon	8	1	1		6	47046
1	54	60	102.3	1	0	1	0	0	0	0	1	1	1	0			0	0	0	1	1	0	0	1	0	1	0	0	0	1	0	0	0	0	1	drug balloon	7	1	1		5	67871
1	73	68	50.3	1	0	0	1	0	0	1	1	0	0	0			0	0	1	1	1	0	1	1	0	0	1	0	0	1	0	0	0	0	0	CTO failure	8	1	0		9	18933
1	74	64	94.1	0	0	1	0	0	0	0	0	0	0	0			0	0	0	1	1	0	1	1	0	0	1	0	0	1	0	0	1	0	3		8	1	1		6	102828
1	47	63	105	1	0	0	1	0	0	1	1	1	0	0			0	1	0	1	1	0	1	1	0	0	1	0	0	1	0	0	0	0	0	CTO failure	8	1	0		7	30613
0	80	59	68.1	0	0	0	1	0	0	1	0	0	1	1			0	0	0	1	1	0	1	0	0	0	1	0	1	0	0	0	0	0	1	drug balloon	7	1	1		6	78241
0	56	47	100	1	0	0	1	0	0	0	1	0	0	0			0	0	0	1	1	0	1	1	0	0	1	0	1	0	0	0	0	0	0	CTO failure	8	1	0		9	74815
1	70	65	88.3	1	0	0	1	0	0	1	1	1	1	0			0	1	0	1	0	1	1	0	0	1	0	0	1	0	0	0	0	0	1	drug balloon	4	1	1		8	46620
0	69	63	66.8	1	0	0	1	0	0	1	1	0	1	0			0	0	1	1	1	1	0	1	0	1	0	0	0	1	0	0	1	0	0	CTO failure	7	1	0		8	33450
1	63	62	89.9	0	0	1	0	0	1	1	0	0	0	1			0	0	0	1	0	1	1	1	0	1	0	0	0	1	0	0	0	0	0	CTO failure	7	1	0		3	13373
0	71	68	92.3	0	0	0	1	0	0	1	1	0	1	0			0	0	1	1	1	1	1	0	0	0	1	0	1	0	0	0	0	0	0	CTO failure	7	1	0		7	70602
1	51	44	106.4	0	0	0	0	1	0	0	0	1	1	0			0	0	1	1	1	0	1	0	0	0	1	0	1	0	0	0	0	0	1	dru	7	1	1		7	49002
1	57	64	96.8	1	0	0	1	0	1	0	1	0	0	0			0	0	0	1	1	0	1	1	0	0	1	0	0	1	0	0	0	0	0	CTO failure	8	1	0		6	58104
1	68	64	96.8	1	0	0	1	0	1	0	1	0	0	0	0	0	0	0	0	1	1	0	1	1	0	0	1	0	0	1	0	0	0	0	0						6	58104

## Sheet: 2021
male（yes or no）	age	eGFR	LVEF	hyperlipemia（yes or no）	stenocardia（yes or no）	CCS1（yes or no）	ccs2（yes or no）	ccs3（yes or no）	smoke	hypertension（yes or no）	diabetes（yes or no）	Old myocardial infarctio（yes or no）	history of PCI（yes or no）	Peripheral arterial disease（yes or no）	服用阿司匹林（是为1）	服用氯吡格雷（是为1）	Use of anticoagulant drugs（yes or no）	ACEI（yes or no）	ARB（yes or no）	statin（yes or no）	β receptor blockers（yes or no）	Calcium channel blockers（yes or no）	Nitrates（yes or no）	High or medium risk non-invasive tests（yes or no）	No anti-anginal medication（yes or no）	Use one anti-anginal drug（yes or no）	Use two anti-anginal drug（yes or no）	Use three anti-anginal drug（yes or no）	Single lesion（yes or no）	Bifurcation lesions（yes or no）	3-vessel （yes or no）	LM（yes or no）	LAD（yes or no）	Number of stents	number of Drug balloons	Remarks	AUC points	AUC	Successful（yes or no）	Inpatient status	Days in hospital	Hospitalisation costs
1	49	111.4	65	1	0	0	1	0	1	1	0	0	0	0			0	1	0	1	0	1	0	1	1	0	0	0	0	0	1	1	1	3	0		3	3	1		8	33569
1	66	91.3	68	0	0	1	0	0	1	1	0	0	0	0			0	0	0	1	0	1	1	1	0	1	0	0	0	0	1	1	1	2	0		3	3	1		7	23575
1	63	110.5	41	0	1	0	0	0	0	0	1	0	0	0			0	0	0	1	0	0	0	0	1	0	0	0	1	0	0	0	1	2	0		3	3	1		8	29699
1	83	85.5	69	1	0	1	0	0	0	1	0	0	1	0			0	0	0	1	0	1	0	0	1	0	0	0	1	0	0	0	0	2	0		3	3	1		5	18643
1	72	54.4	35	0	0	0	1	0	0	1	1	0	0	0			0	1	0	1	1	0	1	1	0	0	1	0	0	0	1	1	1	2	0		3	3	1		5	20487
0	73	88.3	72	0	0	0	1	0	0	1	1	0	0	0			0	0	1	1	0	1	0	0	1	0	0	0	1	0	0	0	0	1	0		3	3	1		8	23537
1	77	68.8	65	0	0	0	1	0	0	0	0	0	0	0			0	0	0	0	1	0	1	1	0	0	0	1	0	0	1	1	1	1	0		3	3	1		6	17760
1	53	109.8	66	1	0	0	1	0	1	1	0	1	0	0			0	0	0	1	0	1	0	0	1	0	0	0	1	0	0	0	0	1	0		3	3	1		8	18999
1	63	96.6	46	1	0	0	0	1	0	1	1	0	0	1			0	0	1	1	1	0	1	1	0	0	1	0	0	0	1	1	1	0	0		3	3	0	Low blood pressure, death	4	8147
1	59	22	43	1	0	0	0	1	0	1	1	1	0	0			0	0	1	1	1	0	1	1	0	0	1	0	0	0	1	1	1	0	0		3	3	0		19	44392
1	49	104.3	38	1	0	0	1	0	1	1	0	0	0	0			0	0	1	1	1	0	0	1	0	1	0	0	0	0	1	1	1	6	0	CTO	4	2	1		6	62154
1	54	97.7	40	0	0	1	0	0	0	0	0	1	1	0			0	0	1	1	0	0	0	1	1	0	0	0	0	0	1	1	1	5	0	CTO	6	2	1		6	62828
1	65	53.8	72	1	0	0	0	1	1	1	0	0	0	0			0	0	1	1	1	1	1	1	0	0	0	1	0	1	0	1	1	4	0	CTO	6	2	1		5	29019
1	51	79.5	61	0	0	1	0	0	0	1	0	0	0	0			0	0	1	1	1	1	0	1	0	1	0	0	0	1	0	0	1	4	0	CTO	6	2	1		9	49924
1	75	87.2	63	0	0	0	1	0	0	1	1	0	0	1			0	0	1	1	1	1	1	0	0	0	0	1	0	1	0	1	1	3	0		4	2	1		10	28779
1	55	109.8	68	0	0	0	1	0	0	1	0	0	1	0			0	0	1	1	1	1	0	1	0	1	0	0	0	1	0	1	1	3	0	CTO	5	2	1		8	51215
1	66	92.9	62	0	0	1	0	0	0	1	0	0	0	0			0	0	0	1	1	1	0	1	0	1	0	0	1	0	0	0	0	3	0	CTO	6	2	1		6	65907
1	69	102.6	61	1	0	0	1	0	0	1	1	0	0	0			0	0	1	1	1	0	1	1	0	0	1	0	0	0	1	0	1	3	0	CTO	6	2	1	coronary slow flow	10	40552
1	59	89.8	58	1	0	1	0	0	0	1	0	0	0	0			0	1	0	1	1	0	1	1	0	0	1	0	0	0	1	0	0	3	0	CTO	6	2	1		6	57673
0	69	96.1	41	1	0	1	0	0	0	0	0	0	0	0			0	1	0	1	0	0	0	1	1	0	0	0	0	0	1	0	0	3	0	CTO	5	2	1		6	65116
1	70	91.9	60	0	0	0	1	0	0	0	0	1	1	0			0	1	0	1	1	0	0	1	0	1	0	0	1	0	0	0	0	3	0		6	2	1		6	21013
1	65	72	65	1	0	0	1	0	0	1	0	0	0	1			0	0	1	1	1	1	0	1	0	1	0	0	0	1	0	1	1	3	0		5	2	1		8	39803
1	80	82.3	67	0	0	1	0	0	1	1	0	1	1	0			0	0	1	1	1	0	1	1	0	0	1	0	0	1	0	1	1	3	0		6	2	1		5	38262
1	50	109.9	56	0	0	1	0	0	0	0	1	1	1	0			0	0	0	1	0	0	0	1	1	0	0	0	0	1	0	0	1	3	0		6	2	1		5	18682
0	62	100.2	62	0	0	1	0	0	0	0	0	1	1	0			0	0	0	1	0	0	1	0	0	1	0	0	1	0	0	0	0	2	0		4	2	1		12	32618
1	38	117.3	62	0	1	0	0	0	0	1	1	1	1	0			0	1	0	1	0	0	0	1	1	0	0	0	1	0	0	0	0	2	0		4	2	1		7	32488
0	71	82.1	67	1	0	1	0	0	0	0	0	1	1	0			0	1	0	1	1	0	0	0	0	1	0	0	1	0	0	0	0	2	0	CTO	4	2	1		5	29222
1	63	91.8	66	1	0	0	1	0	0	1	0	0	0	1			0	0	0	1	1	0	0	0	0	1	0	0	1	0	0	0	0	2	0		4	2	1		14	29157
0	60	92.1	65	1	0	0	1	0	0	1	1	0	0	0			0	1	0	1	1	1	1	1	0	0	1	0	0	0	1	0	0	2	0	CTO	6	2	1		8	46137
0	66	104.8	40	0	0	0	1	0	0	1	1	1	0	0			0	0	1	1	1	0	0	1	0	1	0	0	1	0	0	0	1	2	0	CTO	5	2	1		5	29975
1	54	101.7	42	0	0	0	1	0	0	1	0	0	0	0			0	0	1	1	0	1	1	1	0	0	1	0	0	0	1	0	0	2	0	CTO	6	2	1		8	28426
1	47	101.6	76	1	0	0	1	0	0	0	0	0	0	0			0	0	0	1	0	0	0	1	1	0	0	0	0	1	0	1	1	2	0		6	2	1		6	31743
0	58	75.6	64	0	0	0	1	0	0	1	0	0	0	0			0	0	0	1	0	0	1	0	0	1	0	0	1	0	0	0	0	2	0		4	2	1		5	17108
1	62	51.3	70	1	0	0	1	0	0	1	1	0	0	0			0	0	1	1	1	0	1	1	0	0	1	0	0	0	1	0	1	2	0		6	2	1		6	24823
0	77	87.9	62	0	0	0	1	0	0	1	0	0	0	0			0	0	0	1	1	1	1	1	0	0	1	0	0	1	0	1	1	2	0		6	2	1		5	32386
0	66	77.7	67	0	0	0	1	0	0	1	0	0	0	0			0	0	1	1	0	0	1	0	0	1	0	0	0	1	0	0	0	2	0		5	2	1		7	28545
1	47	110.1	63	0	0	0	1	0	0	1	0	0	0	1			0	1	0	1	0	0	1	1	0	1	0	0	1	0	0	0	0	2	0	CTO	6	2	1		6	46757
1	70	96.8	66	0	0	0	1	0	1	0	0	0	0	0			0	0	0	1	1	0	1	1	0	0	1	0	0	1	0	1	1	2	0		6	2	1		6	38673
0	65	95	70	1	0	1	0	0	0	0	0	0	0	0			0	0	0	1	0	0	0	1	1	0	0	0	0	0	1	0	0	2	0		6	2	1		7	28809
0	65	90.9	70	1	0	1	0	0	0	0	0	0	0	0			0	0	0	1	0	0	0	1	1	0	0	0	0	1	0	0	0	2	0	CTO	6	2	1		7	48179
1	56	103.2	69	0	1	0	0	0	0	0	0	1	1	0			0	0	0	1	1	0	0	1	0	1	0	0	1	0	0	0	0	2	0	CTO	5	2	1		8	49930
1	49	119.1	39	1	0	0	1	0	1	1	0	0	0	1			0	0	0	1	1	1	1	1	0	0	1	0	0	0	1	1	1	2	0		4	2	1		9	20212
1	43	109.2	63	1	0	0	1	0	1	0	0	0	0	0			0	0	0	1	0	0	0	1	0	0	0	0	1	0	0	0	1	2	0		4	2	1		6	20735
1	63	96	63	1	0	0	1	0	0	1	1	0	0	1			0	0	1	1	0	0	0	0	1	0	0	0	0	1	0	0	0	2	0		4	2	1		10	27012
0	75	56.9	54	1	0	0	0	0	1	1	1	0	0	0			0	0	0	1	0	0	1	1	0	0	1	0	0	0	1	1	1	2	0		4	2	1		8	39518
0	55	101.3	42	0	0	0	1	0	0	1	1	0	0	0			0	1	0	1	0	0	1	1	0	1	0	0	0	0	1	0	0	2	0	CTO	5	2	1		21	41982
1	68	87.7	60	0	0	0	0	1	0	1	1	1	0	1			0	0	1	1	1	1	1	1	0	0	1	0	0	0	1	0	1	2	0	CTO	6	2	1		14	43840
1	62	96.1	30	0	0	0	1	0	0	0	0	0	0	0			0	0	1	1	0	0	1	0	0	1	0	0	1	0	0	0	0	2	0		4	2	1		10	22333
0	71	88	56	0	0	0	1	0	0	1	0	0	0	0			0	0	0	1	0	1	1	1	0	0	1	0	0	0	1	1	1	2	0		4	2	1	Chest tightness	7	58560
1	64	78	60	0	0	0	1	0	1	1	1	0	1	0			0	0	1	1	1	1	1	1	0	0	1	0	0	0	1	0	1	2	0		6	2	1		10	23077
1	69	84.9	63	0	1	0	0	0	0	1	0	0	0	0			0	0	1	1	0	0	0	1	1	0	0	0	0	1	0	0	1	2	0		6	2	1		7	31625
1	79	78	53	0	0	0	1	0	0	1	0	0	0	0			0	0	1	1	1	0	1	1	0	0	1	0	0	0	1	0	1	2	0		5	2	1		5	32566
1	56	100.7	52	0	1	0	0	0	1	1	0	0	1	0	1	1	0	0	1	1	1	1	1	1	1	0	1	0	0	1	0	0	1	1	0		6	2	1		4	20222
1	58	109.9	60	0	0	0	1	0	1	1	0	0	1	0			0	0	0	1	0	0	0	1	1	0	0	0	1	0	0	0	1	1	0		5	2	1		7	19114
1	37	115.2	66	0	0	1	0	0	0	0	0	1	1	0			0	0	0	1	1	0	0	0	0	1	0	0	1	0	0	0	0	1	0		4	2	1		4	26304
1	78	88.5	64	0	0	0	1	0	0	1	0	0	1	1			0	0	1	1	1	0	1	0	0	0	0	1	1	0	0	0	0	1	0		5	2	1		5	18467
1	64	94.8	72	1	0	0	1	0	0	1	0	0	1	0			0	0	0	1	0	1	0	0	1	0	0	0	1	0	0	0	1	1	0		4	2	1		5	31500
1	67	83.6	74	1	0	1	0	0	0	0	0	0	0	0			0	0	0	1	0	0	1	0	0	1	0	0	1	0	0	0	0	1	0		4	2	1		5	26743
1	74	95.4	60	0	0	0	1	0	0	1	0	0	0	1			0	0	0	1	0	1	1	0	0	1	0	0	1	0	0	0	1	1	0		5	2	1		6	41016
1	51	100.4	66	0	0	0	1	0	0	1	1	0	1	1			0	0	0	1	0	1	1	1	0	0	1	0	0	0	1	0	0	1	1	in-stent restenosis	6	2	1		5	44569
0	71	86.9	71	0	0	1	0	0	0	1	1	1	1	1			0	0	1	1	1	1	0	0	0	1	0	0	1	0	0	0	1	1	0		5	2	1		6	17190
1	65	79	65	1	0	0	1	0	0	1	0	0	0	0			0	0	0	1	0	1	1	0	0	1	0	0	1	0	0	0	0	1	0		4	2	1		4	19182
1	50	104.6	62	0	0	0	1	0	0	0	0	0	0	0			0	0	0	1	0	0	0	1	1	0	0	0	0	1	0	0	0	1	0		6	2	1		4	16781
1	54	109.8	64	1	0	0	1	0	1	0	1	0	0	0			0	0	0	1	1	0	0	0	0	1	0	0	1	0	0	0	0	1	0	CTO	4	2	1		7	28278
1	65	99.7	66	0	0	0	1	0	1	0	0	0	0	1			0	0	0	1	0	0	1	0	0	1	0	0	1	0	0	0	0	1	0		4	2	1		8	28784
1	73	92.9	60	0	0	0	1	0	1	0	1	0	1	0			0	0	0	1	0	0	1	0	0	0	1	0	1	0	0	0	0	1	0		4	2	1		5	34578
1	66	95.1	66	0	0	0	1	0	0	1	0	0	0	1			0	0	1	1	0	0	1	0	0	1	0	0	1	0	0	0	0	1	0		4	2	1		8	28949
1	80	84.7	51	0	0	0	1	0	0	1	1	1	1	0			0	1	0	1	1	0	1	1	0	0	1	0	0	0	1	1	1	1	1	in-stent restenosis	4	2	1		8	42114
1	64	100.3	60	1	0	0	0	1	1	1	0	0	0	0			0	0	0	1	0	1	1	1	0	0	1	0	0	0	1	0	1	1	0	CTO	5	2	0	Low blood pressure	10	68351
0	71	91.1	46	0	0	1	0	0	0	1	1	1	1	0			0	0	0	1	1	0	0	0	0	1	0	0	1	0	0	0	0	1	0		4	2	1		6	29631
1	65	93.5	66	1	0	0	0	1	1	1	0	0	0	0			0	0	0	1	0	0	1	1	0	1	0	0	1	0	0	0	0	1	0		6	2	1		4	22877
0	63	80.8	59	1	0	0	1	0	0	0	0	1	1	0			0	0	1	1	1	0	1	1	0	0	0	1	0	1	0	1	1	1	0		6	2	1		14	38064
0	66	85	71	0	0	1	0	0	0	1	0	0	0	0			0	0	1	1	0	0	1	0	0	1	0	0	1	0	0	0	0	1	0		4	2	1		6	17754
1	76	87.1	68	1	0	0	0	1	1	1	0	0	0	1			0	0	1	1	0	1	0	1	1	0	0	0	1	0	0	0	1	1	0		6	2	1		7	32128
1	56	103	63	1	0	0	0	1	1	1	0	1	1	0			0	1	0	1	0	0	1	0	0	1	0	0	1	0	0	0	0	1	0		4	2	1	Chest tightness	6	27987
1	52	95.7	62	0	0	1	0	0	0	0	0	0	0	0			0	0	0	1	0	0	1	1	0	1	0	0	1	0	0	0	1	1	0		6	2	1		11	35055
1	83	86.6	66	1	0	0	1	0	0	1	0	0	0	0			0	0	0	1	0	1	0	1	1	0	0	0	0	1	0	0	0	1	0		4	2	1		9	22872
1	69	101.8	66	1	0	0	1	0	0	0	0	0	0	0			0	0	0	1	0	0	0	1	1	0	0	0	0	1	0	0	1	1	0		6	2	1		6	17571
1	51	82.6	60	1	0	0	1	0	0	1	0	0	0	0			0	0	1	1	1	1	0	1	0	1	0	0	0	0	1	0	1	1	0		6	2	1		10	35691
0	66	99.5	66	0	0	0	1	0	0	1	0	0	0	0			0	0	0	1	0	1	1	0	0	1	0	0	1	0	0	0	0	1	0		4	2	1		7	17494
1	61	94.1	66	1	0	0	1	0	0	1	0	1	1	0			0	0	0	1	1	0	0	0	0	1	0	0	1	0	0	0	0	1	0		4	2	1		7	20729
1	37	115.9	60	1	0	1	0	0	0	0	0	0	0	0			0	0	0	1	1	0	0	1	0	1	0	0	1	0	0	0	1	1	0	CTO	5	2	1		5	34668
1	52	81	63	0	0	0	1	0	0	1	0	0	0	0			1	0	0	1	0	1	0	1	1	0	0	0	0	1	0	0	1	1	0		6	2	1		6	30260
0	71	26.8	35	1	0	0	1	0	0	1	1	0	0	1			0	0	0	1	0	1	1	1	0	1	0	0	0	0	1	0	0	1	0		6	2	1		11	28471
1	64	78.5	64	0	0	0	1	0	1	1	0	0	0	0			0	0	1	1	0	0	1	0	0	1	0	0	1	0	0	0	1	1	0		5	2	1		7	23130
1	75	86.2	63	1	0	1	0	0	0	0	1	1	0	0			0	1	0	1	0	0	1	0	0	1	0	0	0	1	0	0	0	1	0		5	2	1		6	26232
1	66	90.3	63	0	0	0	1	0	0	0	1	1	0	0			0	0	0	1	0	0	1	0	0	1	0	0	0	1	0	0	0	1	0		5	2	1		7	29656
1	59	101.8	65	1	0	1	0	0	1	0	0	0	0	0			0	0	0	1	0	0	0	1	1	0	0	0	0	0	1	0	1	1	0		6	2	1		8	30187
1	59	97	66	1	0	0	1	0	1	0	0	0	0	0			0	0	0	1	0	0	0	1	1	0	0	0	0	0	1	0	1	1	0		6	2	1		8	22532
1	68	79.6	63	1	0	0	1	0	0	1	0	0	0	0			0	0	1	1	0	1	0	1	1	0	0	0	0	0	1	0	1	1	0		6	2	1		7	29797
1	64	91.1	63	0	0	0	1	0	0	1	1	0	0	0			0	0	1	1	0	0	1	0	0	1	0	0	1	0	0	0	1	1	0		5	2	1		7	21841
1	40	109.6	56	0	0	1	0	0	0	1	0	0	1	1			0	0	0	1	1	1	0	0	0	1	0	0	1	0	0	0	0	1	0	CTO	4	2	1		8	61653
1	77	60	60	1	0	0	1	0	0	1	1	0	1	0			0	0	1	0	1	0	0	0	0	1	0	0	0	1	0	0	0	1	0		5	2	1		6	28663
0	64	92.5	66	0	0	1	0	0	0	1	0	0	0	0			0	1	0	1	0	0	1	0	0	1	0	0	1	0	0	0	0	1	0		4	2	1		4	39811
1	68	96.8	62	0	0	1	0	0	0	1	0	0	1	1			0	0	0	1	1	1	0	0	0	1	0	0	0	1	0	0	0	1	0		5	2	1		5	29696
1	65	99.1	62	0	0	0	1	0	0	1	0	1	1	0			0	0	0	1	0	1	1	0	0	1	0	0	1	0	0	0	0	1	0		4	2	1		6	29400
1	65	95.2	64	0	0	0	1	0	0	1	0	0	0	0			0	0	0	1	0	1	1	0	0	1	0	0	1	0	0	0	0	1	0		4	2	1		6	16727
1	65	97	69	0	0	0	1	0	1	1	0	0	0	0			0	0	0	1	0	0	0	0	1	0	0	0	0	1	0	0	0	1	0		4	2	1		13	35836
1	39	84.3	70	0	0	1	0	0	0	0	0	0	0	0			0	0	0	1	1	0	0	0	0	1	0	0	1	0	0	0	1	1	0		5	2	1	VF	10	79418
0	74	92.1	63	1	0	0	1	0	0	1	1	1	1	0			0	0	0	1	1	0	1	1	0	0	0	1	0	0	1	0	0	1	1	CTO	6	2	1		10	74026
1	36	119.7	64	0	0	1	0	0	0	0	0	1	1	0			0	1	0	1	0	0	0	1	1	0	0	0	0	1	0	0	1	1	0		6	2	1		6	17268
1	69	88.4	66	0	1	0	0	0	0	0	0	1	1	0			0	1	0	1	0	0	1	0	0	1	0	0	1	0	0	0	0	1	0		4	2	1		7	17585
1	59	101.2	63	0	0	0	1	0	0	1	0	0	1	0			0	0	1	1	0	1	1	0	0	1	0	0	1	0	0	0	0	1	0		4	2	1		6	16931
1	47	102.1	68	1	0	0	1	0	1	1	0	1	1	0			0	1	0	1	1	0	0	0	0	1	0	0	1	0	0	0	0	1	0		4	2	1		8	18393
1	66	103.2	62	0	0	1	0	0	0	1	1	0	1	1			0	0	1	1	0	1	0	1	1	0	0	0	1	0	0	1	1	1	0		5	2	1		9	31553
0	71	70.2	67	0	0	0	0	1	0	1	1	0	0	1			0	0	0	1	1	0	1	1	0	0	0	1	1	0	0	1	1	1	0		6	2	1		5	42693
1	69	88.9	63	1	0	0	1	0	0	1	0	0	0	0			0	0	1	1	0	0	0	1	1	0	0	0	0	0	1	0	1	1	0		6	2	1		6	20168
1	55	102.2	68	0	0	0	1	0	0	1	1	0	0	0			0	0	1	1	1	0	0	0	0	1	0	0	1	0	0	0	0	1	0		4	2	1		7	19409
1	70	87.7	53	0	0	1	0	0	0	0	0	0	0	0			0	0	0	1	1	0	1	1	0	0	1	0	0	1	0	1	1	1	1		6	2	1		6	64283
1	69	88	58	0	0	0	1	0	0	1	1	0	1	0			0	1	0	1	0	1	0	1	1	0	0	0	1	0	0	1	0	1	0		6	2	1		7	31094
1	63	87.3	70	0	0	1	0	0	0	0	0	0	0	0			0	0	0	1	0	0	0	1	1	0	0	0	0	1	0	1	1	1	0		6	2	1		4	15733
1	61	83.6	60	0	0	0	1	0	0	0	1	0	0	0			0	0	0	1	1	0	0	0	0	1	0	0	1	0	0	0	0	1	0		4	2	1		8	16811
1	47	93.5	70	0	0	0	1	0	0	1	0	0	0	0			0	0	0	1	0	1	0	1	1	0	0	0	0	1	0	0	1	1	0		6	2	1		6	17908
1	61	94.6	67	0	0	1	0	0	1	0	0	0	0	0			0	0	0	1	0	0	1	0	0	1	0	0	1	0	0	0	0	0	1		4	2	1		5	26046
1	75	74.7	50	0	0	0	1	0	0	0	0	1	1	0			0	0	0	0	1	0	1	0	0	1	0	0	0	1	0	0	0	0	1	in-stent restenosis	5	2	1		5	48759
1	51	92.2	62	1	0	0	1	0	0	1	1	0	0	1			0	0	1	1	1	0	0	1	0	1	0	0	1	0	0	0	0	0	1	drug balloon	6	2	1		7	67692
1	49	108.6	68	0	0	1	0	0	0	1	0	0	0	0			0	0	0	1	1	0	0	0	0	1	0	0	1	0	0	0	0	0	1	drug balloon	5	2	1		3	41462
1	64	91.2	48	0	0	0	1	0	0	1	0	0	1	1			0	0	0	1	1	0	0	1	0	1	0	0	1	0	0	0	0	0	1	CTO	6	2	1		6	90150
1	65	66.1	41	1	0	0	1	0	0	1	0	0	0	1			0	1	0	1	0	0	1	1	0	0	1	0	0	0	1	0	0	0	0	CTO Failure	6	2	0		6	51967
0	62	95.9	63	0	0	0	1	0	0	1	1	0	0	0			0	1	0	1	0	1	0	0	0	1	0	0	1	0	0	0	1	0	1	drug balloon	5	2	1		5	50439
1	54	97.2	66	0	0	0	1	0	0	0	1	0	1	0			0	0	0	1	0	0	0	1	1	0	0	0	0	0	1	0	1	0	1	CTO Failure	6	2	0	VF	6	72643
1	62	96.7	62	0	0	0	1	0	1	1	0	0	0	1			0	0	0	1	1	1	0	1	0	1	0	0	1	0	0	0	1	0	0		6	2	1		12	39281
1	37	120.4	70	1	0	0	1	0	1	0	0	0	0	0			0	0	0	1	0	0	0	1	1	0	0	0	1	0	0	0	1	0	1		6	2	1		9	42122
1	59	95.4	69	1	0	0	1	0	0	1	0	0	0	1			0	0	0	1	1	0	0	0	0	1	0	0	0	0	1	1	1	0	1		6	2	1		11	39778
0	73	86.8	52	0	0	0	0	1	0	0	1	0	1	0			0	0	0	1	1	1	1	1	0	0	1	0	0	0	1	1	1	0	1		6	2	1		9	42828
1	67	93.9	63	0	0	0	1	0	0	1	0	0	0	0			0	1	0	1	1	0	0	1	0	1	0	0	1	0	0	0	1	0	0	CTO Failure	5	2	0		6	52482
1	71	71.8	51	0	0	0	1	0	0	1	0	0	1	0			0	0	1	1	0	0	1	0	0	1	0	0	1	0	0	0	0	0	1	in-stent restenosis	4	2	1		7	41811
1	56	96.4	36	0	0	1	0	0	0	1	1	1	1	1			0	0	1	1	1	0	1	1	0	0	0	1	0	1	0	0	0	5	0	CTO	8	1	1		8	67450
0	72	70.8	65	1	0	0	1	0	0	1	1	0	0	0			0	0	0	1	1	0	1	1	0	0	1	0	0	0	1	0	0	5	0		7	1	1		12	62259
1	81	54.5	70	1	0	0	0	1	0	0	1	0	1	0			0	0	0	1	1	1	1	1	0	0	0	1	0	1	0	1	1	5	0		7	1	1		16	58796
1	49	99.2	70	0	0	0	1	0	1	0	1	0	0	0			0	1	0	1	1	0	1	1	0	0	0	1	0	0	1	0	1	5	0	CTO	8	1	1		9	54269
1	60	103.1	65	0	0	1	0	0	0	0	1	0	0	0			0	0	0	1	1	0	1	1	0	0	0	1	0	0	1	0	1	5	1	in-stent restenosis	7	1	1	Coronary dissection	9	104146
0	65	93.4	60	0	0	0	1	0	0	1	1	0	0	0			0	1	0	1	1	1	1	1	0	0	0	1	0	0	1	0	1	5	1	in-stent restenosis	7	1	1		12	93454
1	57	100.7	62	0	0	0	1	0	0	1	1	0	0	1			0	0	0	1	1	1	1	1	0	0	1	0	0	1	0	0	0	5	1	in-stent restenosis	8	1	1		7	79500
1	63	81.3	37	1	0	0	0	1	0	0	0	0	0	0			0	0	0	1	1	0	0	1	0	1	0	0	0	0	1	0	0	4	0	CTO	8	1	1		6	65419
1	54	101.7	65	0	0	0	1	0	0	1	0	0	0	0			0	0	0	1	1	1	1	1	0	0	1	0	0	0	1	1	1	4	0	CTO	7	1	1		8	80214
1	58	98.8	66	1	0	0	1	0	0	0	0	0	0	0			0	0	0	1	1	0	1	1	0	0	1	0	0	1	0	0	0	4	0		8	1	1		8	32068
0	70	87.5	63	0	0	0	1	0	0	1	1	0	0	0			0	0	0	1	0	0	1	1	0	0	1	0	0	1	0	1	1	4	0		7	1	1		10	51387
1	71	86.7	48	0	0	0	1	0	0	1	1	1	1	0			0	0	1	1	1	0	0	1	0	1	0	0	0	1	0	0	0	4	0	CTO	7	1	1		8	71126
1	58	101.3	60	0	0	0	1	0	0	1	0	0	0	0			0	0	0	1	1	0	1	1	0	0	1	0	0	0	1	0	1	4	0	CTO	8	1	1		12	86840
0	67	84.7	40	0	0	1	0	0	0	0	1	1	0	0			0	0	0	1	1	1	1	1	0	0	0	1	0	0	1	0	1	4	0	CTO	7	1	1	VF	9	72599
1	62	50.8	67	0	0	0	1	0	1	1	0	0	0	0			0	0	1	1	1	1	1	1	0	0	1	0	0	1	0	1	1	4	0		7	1	1		8	40047
0	74	63.5	59	0	0	0	1	0	0	1	1	0	0	1			0	0	0	1	1	1	1	1	0	0	1	0	1	0	0	0	1	4	0	CTO	8	1	1		8	55545
0	63	95.6	62	0	0	0	1	0	0	1	0	0	0	0			0	0	1	1	1	1	1	1	0	0	1	0	0	1	0	0	0	4	0	CTO	8	1	1	Chest tightness	6	75262
1	68	89.6	60	0	0	0	1	0	0	1	0	0	0	0			0	0	0	1	0	1	1	1	0	1	0	0	0	0	1	0	1	4	0		7	1	1		9	55784
0	67	84.8	60	1	0	0	1	0	0	1	0	0	0	0			0	0	1	1	1	0	0	1	0	1	0	0	0	1	0	1	1	4	1	drug balloon	7	1	1	Chest tightness	11	92400
1	56	102.1	60	1	0	0	0	1	0	1	1	0	0	0			0	0	0	1	1	1	1	1	0	0	0	1	0	1	0	0	1	4	0		8	1	1		16	84505
1	69	88.9	60	0	0	0	1	0	1	0	0	1	1	1			1	0	0	1	0	0	1	1	0	1	0	0	0	1	0	0	1	4	0	CTO	7	1	1		7	71800
1	57	108.3	58	0	0	0	1	0	0	1	0	1	0	0			0	0	1	1	1	0	1	1	0	0	1	0	0	1	0	0	0	4	0	CTO	8	1	1		7	39394
1	56	96.4	43	0	0	0	1	0	0	0	0	0	1	0			0	0	1	1	1	0	1	1	0	0	1	0	0	1	0	1	1	4	0	CTO	7	1	1		10	33910
1	47	90.9	59	1	0	0	1	0	0	0	0	0	0	0			0	0	0	1	1	0	1	1	0	0	1	0	0	1	0	0	1	4	0	CTO	8	1	1		14	49595
0	76	70	66	1	0	0	1	0	0	1	0	0	0	0			0	0	0	1	1	1	1	1	0	0	1	0	0	1	0	0	1	4	0		8	1	1		4	35150
1	54	104.8	60	0	0	0	1	0	0	0	0	0	0	0			0	0	0	1	1	0	0	1	0	1	0	0	0	1	0	0	1	4	0	CTO	7	1	1		5	25373
1	57	100.7	60	1	0	1	0	0	0	1	0	1	1	1			0	0	1	1	1	0	1	1	0	0	1	0	0	1	0	0	0	4	0	CTO	8	1	1		6	29468
0	67	94.3	63	1	0	1	0	0	0	1	0	0	0	0			0	0	1	1	0	0	1	1	0	0	1	0	0	0	1	0	1	4	0		8	1	1		4	20130
1	50	90.3	48	1	0	1	0	0	0	0	0	0	0	1			0	0	1	1	1	0	0	1	0	1	0	0	0	1	0	0	1	4	0	CTO	7	1	1		16	59209
1	67	91.7	68	0	0	1	0	0	0	1	0	0	1	0			0	1	0	1	0	0	1	1	0	1	0	0	1	0	0	0	1	4	0	CTO	7	1	1		5	81429
0	50	108.3	67	0	0	0	1	0	0	1	0	0	0	0			0	0	0	1	1	0	1	1	0	0	1	0	1	0	0	0	1	4	0	CTO	8	1	1	coronary slow flow	7	55945
0	72	49	59	1	0	0	1	0	0	1	1	0	0	0			0	0	0	1	1	1	1	1	0	0	0	1	0	0	1	0	1	4	0		8	1	1		8	20940
1	54	94.4	50	0	0	1	0	0	0	1	0	0	0	0			0	0	1	1	1	1	1	1	0	0	1	0	0	0	1	0	1	4	1	CTO	8	1	1		12	98337
1	57	92.4	68	0	0	0	1	0	0	1	0	0	0	1			0	0	0	1	1	0	1	1	0	0	0	1	0	0	1	0	1	4	0	CTO	8	1	1		9	29866
1	51	104.4	48	0	0	1	0	0	0	1	0	1	0	0			0	1	0	1	0	0	1	1	0	1	0	0	0	1	0	0	1	4	0	CTO	8	1	1		6	65170
1	63	99	70	1	0	0	1	0	0	0	0	0	1	1			0	0	0	1	1	0	0	1	0	1	0	0	1	1	0	0	1	4	2	in-stent restenosis	7	1	1		6	127578
1	74	75.2	61	0	0	1	0	0	0	1	0	1	1	0			0	1	0	1	1	1	0	1	0	1	0	0	1	0	0	0	0	3	0		8	1	1		5	26313
0	66	88.3	71	0	0	0	1	0	0	1	1	0	1	0			0	0	1	1	1	1	1	1	0	0	1	0	0	1	0	0	1	3	0	CTO	8	1	1		5	41904
0	84	80.8	61	1	0	1	0	0	0	1	1	0	1	1			0	0	0	1	1	1	1	1	0	0	1	0	0	1	0	0	1	3	0		8	1	1		5	29351
1	58	98.8	61	0	0	1	0	0	0	1	0	0	0	0			0	0	0	1	0	1	1	1	0	0	1	0	0	1	0	0	0	3	0	CTO	8	1	1		9	82075
0	71	79.1	60	0	0	1	0	0	0	0	0	0	0	0			0	0	0	1	1	0	0	1	0	1	0	0	0	1	0	0	1	3	0		7	1	1		10	45513
1	52	89	68	1	0	0	1	0	1	0	0	0	0	0			0	0	0	1	1	0	0	1	0	1	0	0	0	1	0	0	1	3	0		7	1	1		10	30986
1	63	102.4	60	0	0	0	1	0	0	0	0	1	1	1			0	1	0	1	1	0	1	1	0	0	1	0	0	1	0	0	1	3	0		8	1	1		9	30927
1	54	106.9	40	1	0	0	1	0	0	1	0	1	1	0			0	0	0	1	1	1	1	0	0	0	0	1	1	0	0	0	0	3	1	CTO	7	1	1	coronary slow flow	10	85478
1	65	77.9	62	1	0	0	1	0	0	1	1	0	0	0			0	1	0	1	1	1	1	0	0	0	1	0	1	0	0	0	0	3	0		7	1	1		8	27692
1	53	90.9	42	0	0	0	1	0	0	1	1	0	0	0			0	0	1	1	1	0	1	1	0	0	1	0	0	0	1	0	1	3	0	CTO	7	1	1		8	59628
1	76	85.1	60	0	0	0	0	1	0	0	0	0	0	0			0	0	0	1	0	0	1	1	0	1	0	0	0	1	0	0	0	3	0	CTO	7	1	1		6	49838
1	79	81.1	56	0	0	1	0	0	0	1	0	1	1	0			0	0	1	1	1	0	1	0	0	0	1	0	1	0	0	0	0	3	0	CTO	7	1	1		7	52946
0	70	91.4	66	0	0	0	1	0	0	1	0	0	0	0			0	1	0	1	0	0	1	1	0	1	0	0	1	0	0	0	1	3	0		7	1	1	Low blood pressure	10	21464
0	78	85.2	55	0	0	0	1	0	0	1	1	0	0	0			0	0	0	1	1	1	1	1	0	0	1	0	0	0	1	0	0	3	0		8	1	1		6	31220
1	74	91.1	61	0	0	0	1	0	0	1	1	0	1	0			0	0	1	1	0	1	1	1	0	1	0	0	0	1	0	0	1	3	0		7	1	1		7	27583
0	69	86.5	67	0	0	1	0	0	0	1	0	0	0	0			0	0	0	1	0	1	1	1	0	1	0	0	0	1	0	0	0	3	0		7	1	1		6	45558
1	70	69.5	45	1	0	0	1	0	0	0	0	0	0	0			0	1	0	1	0	0	1	1	0	0	1	0	0	0	1	0	0	3	1	in-stent restenosis	8	1	1	Chest tightness	4	65588
1	47	123.6	71	0	0	1	0	0	0	1	0	0	0	0			0	0	0	1	1	1	1	1	0	0	0	1	0	0	1	0	1	3	0		8	1	1		10	27727
1	67	96.3	66	0	0	0	1	0	0	0	0	0	0	0			0	0	0	1	1	0	1	1	0	0	0	1	0	0	1	1	1	3	0		8	1	1		14	28297
1	65	109	65	1	0	1	0	0	0	0	1	0	1	1			0	0	0	1	0	1	0	1	0	1	0	0	1	0	0	0	0	3	1	CTO	6	1	1		9	78773
1	38	116.5	57	1	0	0	1	0	1	0	0	0	0	0			0	0	0	1	0	0	1	1	0	1	0	0	0	0	1	0	1	3	0	CTO	7	1	1		7	56677
1	38	110.6	63	1	0	1	0	0	1	0	0	0	0	0			0	0	0	1	0	0	1	1	0	1	0	0	0	1	0	0	1	3	0		7	1	1		5	31838
1	65	97	60	0	0	0	1	0	0	1	0	0	0	0			0	0	0	1	1	1	1	1	0	0	1	0	0	0	1	0	0	3	0		7	1	1		9	34989
1	66	68	71	0	0	0	1	0	1	1	1	0	1	0			0	0	0	1	1	1	1	1	0	0	1	0	0	0	1	0	1	3	0		7	1	1		7	21512
1	49	101.5	63	0	0	1	0	0	0	0	0	0	0	0			0	0	0	1	1	0	0	1	0	1	0	0	0	1	0	0	0	3	0		7	1	1		6	55328
0	71	94.1	60	0	0	1	0	0	0	1	1	0	0	0			0	0	1	1	1	1	1	1	0	0	1	0	0	0	1	0	1	3	0	CTO	8	1	1		8	69668
1	49	120.9	42	1	0	0	0	1	0	1	0	0	1	1			0	0	0	1	1	1	1	1	0	0	1	0	0	1	0	0	0	3	0	CTO	8	1	1		8	61890
1	66	70.6	49	0	0	0	0	1	0	0	0	1	1	0			0	1	0	1	1	0	0	1	0	1	0	0	0	1	0	0	0	3	0	CTO	7	1	1		8	59666
1	56	90.4	58	0	0	0	1	0	1	1	0	0	1	0			0	0	1	1	1	0	1	1	0	0	1	0	0	1	0	0	1	3	0	CTO	8	1	1		18	54485
1	68	88.1	80	1	0	1	0	0	0	0	0	1	1	0			0	0	1	1	1	0	1	0	0	0	1	0	1	0	0	0	0	3	0	CTO	8	1	1		7	57070
1	55	89.7	60	0	0	0	1	0	0	0	1	0	0	0			0	0	0	1	0	0	1	1	0	1	0	0	0	1	0	0	1	3	0	CTO	7	1	1		12	61142
1	63	90.8	66	1	0	0	1	0	0	1	1	0	0	0			0	0	1	1	1	1	0	1	0	1	0	0	0	1	0	0	1	3	0		7	1	1		9	29903
0	64	95.1	60	0	0	0	1	0	0	1	0	0	0	0			0	0	0	1	1	1	1	1	0	0	0	1	0	0	1	0	1	3	0		8	1	1		10	49162
1	56	109.9	62	0	0	0	1	0	0	0	1	0	0	0			0	0	0	1	1	1	1	1	0	0	0	1	0	0	1	0	1	3	0		7	1	1		8	43780
0	60	94.4	61	0	0	0	1	0	0	1	0	0	0	0			0	0	1	1	1	0	1	1	0	0	1	0	0	1	0	0	1	3	0	CTO	8	1	1		7	73667
1	56	77.7	69	1	0	0	0	1	0	1	1	0	0	0			0	0	0	1	1	1	1	1	0	0	1	0	0	1	0	0	1	3	0		8	1	1		5	30863
1	80	43.5	50	0	0	0	0	1	0	1	1	0	1	0			0	1	0	1	1	0	1	1	0	0	1	0	0	1	0	0	0	3	0		8	1	1		7	41623
1	48	107.3	66	1	0	1	0	0	0	1	0	1	1	0			0	1	0	1	1	1	1	1	0	0	1	0	0	1	0	0	0	3	0	CTO	8	1	1		9	39367
0	75	86	65	1	0	0	1	0	0	1	0	0	1	0			0	0	0	1	1	1	1	1	0	0	1	0	0	1	0	0	1	3	0	CTO	7	1	1		7	28908
1	72	81.9	55	1	0	1	0	0	0	1	1	1	1	0			0	0	0	1	1	0	1	1	0	0	1	0	0	1	0	0	1	3	0	CTO	8	1	1		6	56312
1	54	99.9	63	0	0	0	1	0	0	1	1	0	0	0			0	0	0	1	1	0	1	1	0	0	1	0	0	1	0	0	0	3	0		7	1	1		12	74547
1	67	71	68	1	0	1	0	0	0	1	0	0	0	0			0	0	0	1	1	1	1	1	0	0	0	1	1	0	0	0	0	3	0	CTO	8	1	1		6	47118
1	49	64.7	61	1	0	1	0	0	0	1	1	1	1	1			0	0	0	1	1	1	0	1	0	1	0	0	0	0	1	0	1	3	0		7	1	1		7	42944
0	63	96.4	40	0	0	0	1	0	0	0	0	0	0	0			0	0	0	1	1	0	1	1	0	0	1	0	0	0	1	0	1	3	0		8	1	1		10	37213
1	53	101.2	63	1	0	0	1	0	0	1	0	0	0	0			0	0	0	1	0	0	1	1	0	1	0	0	0	0	1	0	1	3	0		7	1	1	Chest tightness	8	27357
1	76	78.5	62	0	0	0	1	0	0	1	0	0	1	1			0	0	0	1	1	0	1	1	0	0	0	1	0	0	1	0	1	3	0	CTO	8	1	1		7	33260
1	67	60.8	59	1	0	0	1	0	0	1	1	0	0	0			0	0	0	1	1	0	0	1	0	1	0	0	0	1	0	0	0	3	0	CTO	7	1	1		5	53591
1	57	81.3	62	0	0	0	1	0	0	1	0	0	0	0			0	0	1	1	1	0	1	1	0	0	0	1	0	1	0	0	1	3	0	CTO	8	1	1		6	46185
1	72	92.3	62	0	0	0	1	0	0	1	0	0	0	0			0	0	0	1	1	1	1	1	0	0	0	1	0	0	0	0	1	3	0		8	1	1		6	17255
0	69	80.3	62	0	0	1	0	0	0	1	1	1	1	0			0	0	1	1	1	1	1	1	0	0	1	0	0	1	0	0	0	3	0	CTO	8	1	1		9	46762
1	62	109.5	62	0	0	0	1	0	0	1	0	0	0	0			0	1	0	1	0	1	1	1	0	1	0	0	0	1	0	0	1	3	0	CTO	8	1	1		9	41388
1	55	99.8	72	0	0	0	1	0	0	1	0	0	0	0			0	1	0	1	1	0	0	1	0	1	0	0	0	1	0	0	0	3	0	CTO	7	1	1		7	48668
1	66	88.9	60	0	1	0	0	0	0	1	0	0	0	0			0	0	0	1	1	1	1	1	0	0	1	0	0	0	1	0	0	3	1	drug balloon	8	1	1		6	64448
0	75	59.4	48	0	0	0	1	0	0	1	0	0	0	0			0	0	1	1	1	0	1	1	0	0	0	1	0	0	1	1	1	3	1	drug balloon	7	1	1		8	63348
1	35	106.3	59	0	0	0	1	0	0	0	0	0	1	0			0	0	0	1	1	0	1	1	0	0	1	0	0	0	1	0	1	3	0	CTO	8	1	1		10	30319
0	67	95.5	67	0	0	0	1	0	0	1	0	0	0	0			0	0	0	1	1	1	1	1	0	0	0	1	0	0	1	0	1	3	0	CTO	7	1	1		11	56181
1	58	106.8	63	1	0	0	1	0	0	1	0	1	0	0			0	1	0	1	1	1	1	1	0	0	1	0	0	1	0	0	1	3	0	CTO	8	1	1		9	99020
1	37	118.9	61	0	0	0	1	0	0	1	1	0	1	0			0	0	1	1	1	0	0	1	0	1	0	0	0	0	1	0	0	3	0	CTO	7	1	1		8	59105
1	74	84.9	54	0	0	1	0	0	0	1	0	0	0	0			0	0	0	1	1	1	0	1	0	1	0	0	0	1	0	0	1	3	0		7	1	1		7	41634
1	53	103.6	68	1	0	1	0	0	0	0	0	0	0	0			0	1	0	1	0	0	1	1	0	1	0	0	1	1	0	0	1	3	0		7	1	1		5	19566
1	48	108.6	63	1	0	1	0	0	0	1	1	0	0	0			0	1	0	1	0	0	1	1	0	1	0	0	0	0	1	0	1	3	0		7	1	1		5	25879
1	53	93.6	62	1	0	0	1	0	0	0	1	0	0	0			0	0	0	1	1	0	1	1	0	0	1	0	0	0	1	0	0	3	0	CTO	7	1	1		8	53363
1	50	91.6	63	1	0	0	1	0	1	1	0	0	0	0			0	0	0	1	0	0	1	1	0	0	1	0	0	1	0	0	1	3	0		8	1	1		5	21212
1	67	80.1	75	1	0	0	1	0	1	1	0	0	0	1			0	0	0	1	1	1	1	1	0	0	1	0	0	1	0	1	1	3	0		7	1	1		6	22324
1	54	102.9	62	0	0	0	1	0	0	1	0	1	0	0			0	0	1	1	1	0	1	1	0	0	1	0	1	0	0	0	1	3	1	drug balloon	8	1	1		7	68938
0	68	95.4	62	1	0	0	1	0	0	0	1	0	1	0			0	0	0	1	1	0	1	1	0	0	1	0	0	1	0	0	0	2	0		1	1	1		5	26992
0	69	75.3	60	1	0	1	0	0	0	0	0	0	1	1			0	0	0	1	1	0	1	1	0	0	1	0	0	1	0	1	1	2	0		7	1	1		11	23817
1	69	97.5	66	0	0	1	0	0	0	0	0	0	0	0			0	0	0	0	1	1	1	1	0	0	0	1	0	1	0	0	0	2	0		8	1	1		6	29679
0	70	71.8	59	1	0	0	1	0	0	1	1	0	0	1			0	0	1	1	1	0	1	1	0	0	1	0	1	0	0	0	0	2	0	CTO	7	1	1		8	72652
1	70	70.4	38	1	0	0	1	0	0	1	0	0	0	0			0	0	1	1	1	0	1	1	0	0	1	0	0	1	0	0	0	2	0	CTO	8	1	1		7	59800
1	57	97.3	34	0	0	0	0	1	1	1	1	1	0	1			0	0	1	1	1	1	1	0	0	0	1	0	1	0	0	0	0	2	0		7	1	1		7	19567
1	74	86.8	63	1	0	0	1	0	1	1	0	0	0	0			0	0	1	1	1	1	0	1	0	1	0	0	0	1	0	1	1	2	0		7	1	1		12	50080
1	75	76.8	67	0	0	0	1	0	0	1	1	0	0	0			0	0	0	1	1	1	1	1	0	0	0	1	0	0	1	0	1	2	0		7	1	1		16	34338
1	52	118.4	73	0	0	0	1	0	0	0	0	0	0	0			0	0	0	1	1	0	1	0	0	0	1	0	1	0	0	0	0	2	0		7	1	1		6	27334
1	49	107.9	66	0	0	0	1	0	0	1	0	0	0	1			0	0	1	1	1	1	1	1	0	0	1	0	0	1	0	1	0	2	0		7	1	1		8	21106
1	52	101.3	60	0	0	1	0	0	0	1	0	0	0	1			0	0	0	1	1	1	1	1	0	0	1	0	0	0	1	0	1	2	0		8	1	1		8	29606
0	60	94.6	44	1	0	0	1	0	0	1	1	0	1	0			0	1	0	1	1	1	1	1	0	0	1	0	0	1	0	0	0	2	0	CTO	8	1	1		6	45388
1	58	96.6	58	0	0	0	1	0	0	1	1	0	0	0			0	1	0	1	1	0	1	1	0	0	0	1	0	0	1	0	0	2	0	CTO	7	1	1		5	51612
1	58	94.5	62	0	0	1	0	0	0	1	1	0	0	0			0	1	0	1	1	0	1	1	0	0	0	1	0	1	0	0	0	2	0		8	1	1		6	21281
0	68	96.1	65	1	0	0	1	0	0	1	0	0	0	0			0	0	0	1	1	1	1	1	0	0	1	0	0	1	0	0	1	2	0		8	1	1		11	21095
0	68	94.2	72	1	0	1	0	0	0	1	0	0	0	0			0	0	0	1	1	1	1	1	0	0	1	0	1	0	0	0	1	2	0	CTO	8	1	1	Pericardial tamponade	14	68845
1	56	86.6	60	1	0	1	0	0	1	0	0	0	0	0			0	0	1	1	0	0	1	1	0	1	0	0	0	0	1	0	0	2	0		7	1	1		7	27786
1	56	77.7	59	1	0	1	0	0	1	0	0	0	0	0			0	0	1	1	0	0	1	1	0	1	0	0	0	1	0	0	0	2	0		8	1	1	coronary slow flow	6	20776
1	56	92.3	65	1	0	1	0	0	1	0	0	0	0	0			0	0	1	1	0	0	1	1	0	1	0	0	1	0	0	0	0	2	0		8	1	1	coronary slow flow	5	21088
1	58	102.9	66	0	0	0	1	0	0	1	1	0	0	1			0	0	0	1	1	1	1	1	0	0	1	0	0	1	0	0	1	2	0		8	1	1		5	18231
1	69	92	56	0	0	0	1	0	0	0	1	0	0	0			0	0	0	1	1	0	1	0	0	0	1	0	1	0	0	0	0	2	0		7	1	1		5	18675
1	54	98.8	44	0	0	1	0	0	0	1	0	0	1	0			0	0	1	1	0	1	1	1	0	0	1	0	0	1	0	0	0	2	0		8	1	1		7	28756
1	75	89.3	68	0	0	1	0	0	0	1	1	0	1	1			0	0	1	1	1	1	1	0	0	0	0	1	1	0	0	0	0	2	0		7	1	1		5	18424
1	66	71.5	61	1	0	1	0	0	1	1	0	1	1	0			0	0	1	1	1	1	1	1	0	0	1	0	0	1	0	1	1	2	0	rotational atherectomy	7	1	1		6	66616
1	66	94.6	71	1	0	1	0	0	1	1	0	1	1	0			0	0	1	1	1	1	1	0	0	0	1	0	1	0	0	0	0	2	0		7	1	1		5	17153
0	54	99.7	70	1	0	0	1	0	0	1	0	0	0	0			0	0	0	1	1	0	0	1	0	1	0	0	0	1	0	0	1	2	0		7	1	1		4	27493
1	62	55.5	63	1	0	1	0	0	0	1	1	0	1	0			0	0	1	1	1	0	1	1	0	0	1	0	0	1	0	0	1	2	0		8	1	1		8	21225
0	62	100	45	1	0	0	1	0	0	0	1	0	0	1			0	0	0	1	0	0	1	1	0	1	0	0	1	0	0	0	1	2	0		7	1	1		8	20548
1	38	115.87	65	1	0	0	1	0	1	1	0	0	0	0			0	0	1	1	0	0	1	1	0	1	0	0	0	1	0	0	0	2	1	drug balloon	7	1	1		7	75162
1	44	108.4	59	0	0	1	0	0	0	0	1	0	0	0			0	0	0	1	1	0	1	1	0	0	1	0	0	0	1	0	0	2	0		7	1	1		6	25505
1	44	112.4	69	1	0	1	0	0	0	0	1	0	1	0			0	0	0	1	1	0	1	1	0	0	1	0	0	1	0	0	0	2	0	CTO	8	1	1		6	59061
1	62	92.9	63	0	0	0	1	0	0	0	0	0	0	0			0	0	0	1	1	0	1	1	0	0	1	0	1	0	0	0	1	2	0	CTO	8	1	1		7	48671
1	68	80.7	46	1	0	0	1	0	1	0	1	0	0	1			0	0	0	1	1	0	1	1	0	0	1	0	0	1	0	0	1	2	0		8	1	1		10	34511
0	72	90.3	61	0	0	0	1	0	0	1	1	0	0	0			0	0	1	1	1	0	1	1	0	0	1	0	1	0	0	0	1	2	0	CTO	8	1	1		10	31551
1	62	93.4	60	0	0	0	1	0	0	1	0	0	0	0			0	0	1	1	1	1	1	1	0	0	0	1	0	0	1	0	1	2	0	CTO	8	1	1		5	65384
0	69	89.3	53	0	0	0	1	0	0	1	0	0	1	0			0	0	1	1	1	1	1	1	0	0	1	0	0	1	0	0	0	2	0		8	1	1		6	33488
1	84	74.2	54	0	0	0	1	0	0	1	0	0	0	0			1	0	1	1	1	1	0	1	0	1	0	0	0	0	1	0	0	2	0		7	1	1		11	34928
1	61	103.1	60	0	0	0	1	0	1	1	0	0	0	1			0	0	0	1	0	1	0	1	0	1	0	0	0	1	0	0	1	2	0		7	1	1		3	24782
1	70	92.5	70	0	0	0	0	1	0	0	1	0	0	0			0	0	0	1	1	1	0	1	0	0	1	0	0	0	1	0	0	2	0		7	1	1		11	33802
1	62	55.5	68	0	0	0	1	0	0	1	1	0	1	1			0	0	0	1	1	1	1	1	0	0	1	0	0	0	1	0	0	2	0		7	1	1		5	28670
0	69	77.5	69	0	0	0	1	0	0	1	0	0	0	0			0	0	0	1	1	1	0	1	0	1	0	0	0	0	1	0	0	2	0		7	1	1		5	27663
1	71	96.3	45	1	0	1	0	0	0	0	1	1	1	0			0	0	0	1	1	1	0	0	0	0	1	0	1	0	0	0	0	2	0	CTO	7	1	1		11	48435
1	57	99.5	66	0	0	0	1	0	0	1	1	0	1	0			0	0	0	1	1	0	0	1	0	1	0	0	0	0	1	0	0	2	0		7	1	1		12	32205
0	76	79.3	67	0	0	0	1	0	0	0	0	0	0	1			0	0	0	1	1	0	1	1	0	0	1	0	1	0	0	0	1	2	0		8	1	1		8	29326
1	56	101.4	42	1	0	0	1	0	0	0	0	0	0	0			0	0	0	1	1	1	1	1	0	0	0	1	0	1	0	0	1	2	0		8	1	1		8	28788
1	56	91.7	67	0	0	0	1	0	0	1	0	0	1	0			0	0	1	1	1	0	1	1	0	0	1	0	0	0	1	0	0	2	1	drug balloon	8	1	1		6	50168
1	55	97.6	69	0	0	0	1	0	1	1	0	0	0	1			0	0	0	1	1	1	1	1	0	0	1	0	1	0	0	0	1	2	0		8	1	1		7	26607
1	67	70.1	50	1	0	1	0	0	0	1	1	0	1	0			0	0	1	1	1	0	0	1	0	1	0	0	1	0	0	1	1	2	1	drug balloon	7	1	1		7	48154
0	70	98.2	66	1	0	1	0	0	0	0	0	0	1	0			0	0	0	1	1	0	1	1	0	0	1	0	0	1	0	0	0	2	0		8	1	1		6	18093
1	57	96.2	65	0	0	0	1	0	1	1	1	0	0	0			0	0	1	1	1	1	1	1	0	0	1	0	0	1	0	0	0	2	1	drug balloon	8	1	1		10	84958
1	62	92.4	60	0	0	0	1	0	0	1	1	1	0	0			0	0	0	1	1	1	1	1	0	0	0	1	0	1	0	1	1	2	0		7	1	1		10	26089
1	77	87.5	65	0	0	0	1	0	1	1	0	0	0	0			0	1	0	1	0	1	1	1	0	0	1	0	0	1	0	0	1	2	0		8	1	1		13	36001
1	74	85.4	65	0	0	0	1	0	0	0	1	0	0	0			0	0	0	1	1	0	1	1	0	0	1	0	0	0	1	1	1	2	0		7	1	1		7	46743
1	71	80.1	66	0	0	0	1	0	0	1	0	0	0	0			0	0	1	1	1	1	0	1	0	0	1	0	0	1	0	0	1	2	0		7	1	1		5	25158
1	43	116.2	68	0	0	1	0	0	0	0	0	1	1	0			0	0	0	1	1	0	1	1	0	0	1	0	0	1	0	1	1	2	0		8	1	1		8	29697
0	66	66.1	56	1	0	0	0	1	0	1	1	0	0	1			0	0	1	1	1	1	0	1	0	1	0	0	0	0	1	0	1	2	0		7	1	1		12	30165
0	58	101.7	65	1	0	0	1	0	0	1	1	0	0	0			0	0	0	1	1	1	1	1	0	0	0	1	0	1	0	1	0	2	0		8	1	1		6	21325
1	70	75.2	45	0	0	0	1	0	0	1	1	1	0	0			0	1	0	1	1	0	1	1	0	0	0	1	0	0	1	0	0	2	0		8	1	1		9	25618
1	70	73.3	65	0	0	0	0	1	0	0	0	0	0	0			0	1	0	1	0	0	1	0	0	1	0	0	0	0	1	0	0	2	0		7	1	1		6	30451
1	63	82.4	59	0	0	1	0	0	0	1	0	1	1	0			0	0	1	1	1	1	1	0	0	0	1	0	1	0	0	0	0	2	0		7	1	1		5	19412
1	58	101.9	59	0	0	0	1	0	0	1	0	0	0	0			0	0	1	1	0	1	1	1	0	1	0	0	0	1	0	0	0	2	0	CTO Failure	7	1	0		9	37516
1	52	105	60	0	0	0	0	1	0	1	0	0	0	0			0	0	1	1	0	0	1	1	0	0	1	0	1	0	0	0	1	2	0		8	1	1		6	27267
0	67	92.6	68	0	0	0	1	0	0	1	0	0	0	0			0	0	0	1	1	0	1	1	0	0	1	0	0	0	1	0	1	2	0		8	1	1		9	33364
0	67	94.3	68	0	0	1	0	0	0	1	0	0	0	0			0	0	0	1	1	0	1	1	0	0	1	0	0	1	0	0	0	2	0		8	1	1		4	26750
1	73	99	64	1	0	1	0	0	0	0	0	0	1	0			0	0	0	1	1	0	1	1	0	0	1	0	0	1	0	0	1	2	0		8	1	1		5	20383
1	69	89.9	69	0	0	0	1	0	0	1	0	0	0	1			0	1	0	1	1	0	1	1	0	0	1	0	0	1	0	0	1	2	0		8	1	1		7	45795
1	66	88.9	66	0	0	1	0	0	0	1	0	0	0	0			0	0	1	1	1	0	1	1	0	0	1	0	1	0	0	0	1	2	0		8	1	1		5	28580
0	70	74.3	34	0	0	0	1	0	0	0	0	1	0	0			0	0	0	1	1	0	1	1	0	0	1	0	0	1	0	0	1	2	0	CTO	8	1	1		14	68751
1	69	90.4	64	1	0	1	0	0	0	1	1	0	0	0			0	0	1	1	1	0	1	1	0	0	1	0	0	1	0	0	1	2	0	CTO Failure	8	1	0	coronary slow flow	5	32722
0	87	78.7	59	1	0	0	1	0	0	1	0	0	0	1			0	0	0	1	1	1	1	1	0	0	1	0	0	1	0	0	1	2	0		8	1	1		5	20000
0	87	89.9	70	1	0	0	1	0	0	1	0	0	0	1			0	0	0	1	1	1	1	1	0	0	1	0	0	0	1	0	0	2	0		8	1	1		5	30721
1	74	86.8	63	0	0	0	1	0	1	0	0	0	0	0			0	0	1	1	1	0	1	1	0	0	1	0	0	0	1	0	0	2	0	CTO	8	1	1		12	58451
1	72	87.6	74	1	0	0	1	0	0	0	0	0	0	0			0	0	1	0	1	0	1	1	0	0	1	0	1	0	0	0	1	2	0	CTO	8	1	1		8	31273
1	66	97.6	66	0	0	1	0	0	1	0	0	1	0	0			0	0	0	1	1	1	1	1	0	0	1	0	0	0	0	0	1	2	0		8	1	1		6	28699
1	48	108.6	67	0	0	0	1	0	0	1	1	0	0	0			0	0	0	1	1	0	1	1	0	0	1	0	0	1	0	0	1	2	0		8	1	1		6	29567
1	56	103.3	64	0	0	1	0	0	0	0	1	0	1	0			0	0	0	1	1	1	1	1	0	0	0	1	0	1	0	0	0	2	0		8	1	1		6	22357
1	50	106.5	60	1	0	0	1	0	1	1	1	0	0	1			0	0	1	1	0	1	1	1	0	1	0	0	0	1	0	0	1	2	0		7	1	1		9	35889
1	56	103.3	60	0	0	0	1	0	1	1	0	0	0	0			0	0	0	1	1	1	1	1	0	0	1	0	0	1	0	0	1	2	0		8	1	1		8	21616
1	75	75.7	66	1	0	1	0	0	0	0	1	0	0	0			0	0	0	1	1	0	1	1	0	0	0	1	0	0	1	0	1	2	1	drug balloon	7	1	1		7	78255
1	62	77.5	47	1	0	0	0	1	1	0	1	0	0	0			0	1	0	1	1	0	1	1	0	0	0	1	0	1	0	0	1	2	0		8	1	1		10	27467
0	63	97	70	1	0	0	1	0	0	0	1	0	0	0			0	0	0	1	0	1	0	1	0	1	0	0	0	1	0	0	0	2	0		7	1	1		5	22755
1	54	84.2	65	0	0	1	0	0	0	1	0	1	1	0			0	1	0	1	1	0	1	1	0	0	1	0	0	1	0	0	1	2	0		8	1	1		5	21972
1	61	89.8	63	0	0	0	1	0	1	0	0	0	0	0			0	0	0	1	1	0	1	1	0	0	1	0	0	1	0	0	1	2	0		8	1	1		12	36461
1	64	92.1	60	0	0	0	1	0	0	0	0	0	0	0			0	0	0	1	1	0	1	1	0	0	1	0	0	1	0	0	1	2	0		8	1	1		8	32002
0	64	102.4	69	0	0	0	1	0	0	1	0	0	0	0			0	0	1	1	0	0	1	1	0	1	0	0	0	0	1	0	1	2	0		7	1	1		8	33071
1	35	114.8	63	1	0	0	1	0	0	0	0	0	0	0			0	0	0	1	1	0	0	0	0	1	0	0	1	0	0	0	0	2	0	CTO	4	1	1		11	70668
1	56	97.4	60	1	0	1	0	0	0	1	0	0	0	0			0	0	0	1	1	0	1	1	0	0	1	0	0	0	1	0	0	2	0	CTO	8	1	1		7	45792
1	69	86.2	73	0	0	1	0	0	0	0	0	1	1	0			0	0	0	1	1	0	1	1	0	0	1	0	0	1	0	0	1	2	0		8	1	1		5	17485
0	75	94.1	60	0	0	0	1	0	0	0	1	0	0	1			0	0	0	1	1	0	1	1	0	0	1	0	0	1	0	0	1	2	0		8	1	1		6	23625
1	41	91	61	1	0	1	0	0	0	1	0	0	0	0			0	0	0	1	1	1	1	0	0	0	1	0	1	0	0	0	0	2	0	CTO	7	1	1		8	80510
0	69	57.7	66	1	0	0	1	0	0	1	0	0	0	0			0	0	0	1	0	1	1	1	0	0	1	0	0	1	0	1	0	2	0		7	1	1		5	29612
1	66	106.7	66	0	0	0	1	0	1	0	0	0	0	0			0	0	0	1	1	0	1	1	0	0	1	0	1	0	0	1	1	2	0		8	1	1		6	33355
1	48	81.2	63	1	0	0	1	0	0	1	0	0	0	0			0	0	0	1	1	0	1	1	0	0	1	0	1	0	0	0	1	2	0		8	1	1		6	31130
1	51	105.7	66	1	0	0	1	0	1	0	0	1	1	0			0	1	0	1	1	0	0	1	0	1	0	0	1	0	0	1	1	2	0		7	1	1		10	55111
1	46	108.3	60	1	0	0	1	0	1	1	0	0	1	0			0	1	0	1	1	1	1	1	0	0	1	0	0	1	0	0	1	2	0	CTO	8	1	1		6	78581
1	64	95.3	66	1	1	0	0	0	0	0	0	0	0	0			0	0	0	1	1	0	1	1	0	0	1	0	0	0	1	0	1	2	0	CTO	8	1	1		6	32828
0	63	86.8	65	1	0	1	0	0	0	1	0	0	0	0			0	0	0	1	0	1	1	1	0	1	0	0	0	0	1	0	1	2	0	CTO	7	1	1	Pericardial tamponade	7	58625
1	62	92.9	64	1	0	0	1	0	0	0	0	0	0	0			0	0	0	1	0	0	1	1	0	1	0	0	0	1	0	0	0	2	0		7	1	1	Chest tightness	6	24325
1	48	104.8	63	1	0	0	0	1	0	0	1	0	0	0			0	1	0	1	1	0	0	1	0	1	0	0	0	0	1	0	1	2	0		7	1	1		7	25611
1	72	76.3	60	0	0	0	1	0	0	1	0	0	1	0			0	0	1	1	1	1	1	0	0	0	1	0	1	0	0	0	0	2	0	CTO	7	1	1		7	41868
0	75	90.3	66	1	0	0	1	0	0	1	1	0	1	0			0	0	0	1	1	1	0	1	0	0	1	0	0	1	0	1	0	2	0		7	1	1		11	29607
1	53	106.2	62	1	0	0	1	0	1	1	0	0	1	0			0	0	1	1	0	1	1	1	0	1	0	0	0	1	0	0	1	2	1	in-stent restenosis	7	1	1		6	96989
1	60	96.3	62	1	0	0	1	0	0	1	0	0	0	1			0	0	1	1	1	0	1	1	0	0	1	0	0	1	0	1	1	2	0	CTO	7	1	1		5	74737
1	49	101.2	66	1	0	0	1	0	1	1	0	0	0	0			0	0	1	1	1	1	1	0	0	0	1	0	1	0	0	0	0	2	0		7	1	1		6	17732
0	73	51.1	48	1	0	0	0	1	0	1	0	0	0	1			0	0	1	1	1	0	1	1	0	0	1	0	1	0	0	0	1	2	0		8	1	1		11	37555
1	64	88	55	0	0	1	0	0	0	1	0	1	1	0			0	1	0	1	1	0	0	1	0	1	0	0	0	1	0	0	1	2	0		7	1	1		5	29577
1	56	109.1	69	0	0	1	0	0	0	0	1	0	1	0			0	0	0	1	1	0	1	1	0	0	1	0	0	1	0	0	1	2	0		7	1	1		6	27233
0	45	112.9	70	0	0	0	1	0	0	0	0	0	0	0			0	0	0	1	1	0	1	1	0	0	1	0	1	0	0	0	1	2	0	CTO	8	1	1		6	32781
0	70	84.2	60	0	0	0	1	0	0	1	0	0	0	0			0	0	0	1	1	1	0	1	0	1	0	0	0	1	0	0	1	2	0		8	1	1		8	29702
1	66	94.6	61	0	0	0	1	0	0	0	0	0	1	0			0	0	0	1	1	0	0	1	0	1	0	0	0	1	0	0	0	2	0		7	1	1		6	27848
0	64	87.9	66	0	0	1	0	0	0	1	1	0	0	0			0	0	1	1	1	1	0	1	0	1	0	0	0	0	1	1	1	2	0		7	1	1		7	29620
1	47	106.8	66	0	0	0	1	0	0	1	0	0	0	0			0	1	0	1	0	1	1	1	0	0	1	0	0	1	0	0	1	2	0		8	1	1		7	17603
0	53	111.5	65	1	0	0	1	0	0	1	1	0	0	0			0	0	0	1	1	1	1	1	0	0	1	0	0	1	0	0	1	2	0		8	1	1		6	18826
0	55	95.4	60	0	0	0	1	0	0	0	0	1	0	0			0	0	0	1	1	0	1	1	0	0	1	0	1	0	0	0	0	2	0		8	1	1		4	42061
1	78	90.3	60	0	0	0	1	0	0	0	1	0	0	0			0	0	0	1	1	0	1	1	0	0	0	1	0	1	0	0	0	2	0		8	1	1		7	25101
0	52	104.8	70	1	0	0	1	0	0	1	0	0	0	0			0	0	1	1	1	1	1	0	0	0	1	0	0	1	0	0	0	2	0		7	1	1		10	23484
0	65	100.2	61	0	0	0	1	0	0	1	0	0	0	0			0	0	1	1	1	0	0	1	0	1	0	0	0	0	1	0	1	2	0	CTO	7	1	1		11	31092
1	58	86.6	62	1	0	0	1	0	0	1	0	0	0	1			0	0	1	1	1	1	1	1	0	0	1	0	0	1	0	1	1	2	0		7	1	1		8	20601
1	47	90.9	63	1	0	0	1	0	0	1	0	0	0	0			0	0	1	1	1	0	1	1	0	0	1	0	0	0	1	0	1	2	0	CTO	8	1	1		7	27424
1	51	82.6	64	1	0	0	1	0	1	1	0	0	0	0			0	0	1	1	1	1	1	1	0	0	1	0	0	0	1	1	1	2	0		7	1	1	Chest tightness	6	16938
0	66	93.8	38	1	0	1	0	0	0	1	1	0	0	0			0	1	0	1	1	0	0	1	0	1	0	0	0	0	1	0	1	2	0		7	1	1		9	22347
0	66	95	51	1	0	1	0	0	0	1	1	0	1	0			0	1	0	1	1	0	0	1	0	1	0	1	0	1	0	0	0	2	0		7	1	1		5	19256
1	55	103.4	66	0	0	0	1	0	1	1	0	0	1	0			0	0	0	1	0	1	1	0	1	0	0	0	0	1	0	1	1	2	0		7	1	1		7	22143
0	71	88	63	0	0	1	0	0	0	0	0	0	0	0			0	0	0	1	1	1	1	1	0	0	0	1	0	0	1	0	1	2	1	drug balloon	8	1	1		7	55214
1	67	89.2	53	1	0	1	0	0	1	0	0	1	1	0			0	0	0	1	1	0	1	1	0	0	1	0	0	1	0	0	1	2	1	drug balloon	8	1	1		5	66855
1	36	114.7	64	1	0	1	0	0	1	1	0	0	0	0			0	0	1	1	1	1	1	1	0	0	1	0	0	1	0	0	1	2	0		8	1	1		5	46686
1	74	70.3	67	1	0	0	1	0	0	1	1	0	0	0			0	1	0	1	1	1	1	1	0	0	0	1	0	1	0	0	1	2	0		8	1	1		9	32253
1	66	91.8	64	1	0	0	1	0	0	1	0	0	0	0			0	0	0	1	0	1	1	1	0	0	1	0	0	1	0	0	1	2	0		8	1	1		7	34273
1	65	89.5	28	0	0	1	0	0	0	1	0	1	0	0			0	0	0	1	1	0	1	1	0	0	1	0	0	0	1	0	1	2	0		8	1	1		8	20506
1	64	93.1	60	1	0	0	1	0	0	1	0	0	0	0			0	0	1	1	1	0	1	1	0	0	1	0	1	0	0	1	1	2	0		7	1	1	sudden death	5	32954
0	48	102.2	68	1	0	0	1	0	0	0	0	0	0	0			0	0	0	1	1	0	1	1	0	0	1	0	1	0	0	0	1	2	0		8	1	1		6	17696
1	57	102.6	66	1	0	0	1	0	0	0	0	1	1	0			0	0	1	1	1	0	1	1	0	0	1	0	0	1	0	0	1	2	0		8	1	1		6	18761
1	51	102.6	41	1	0	0	1	0	0	0	1	1	1	0			0	0	1	1	1	0	0	1	0	1	0	0	0	1	0	0	0	2	0		7	1	1		6	19381
1	32	117.3	56	1	0	0	1	0	1	0	1	0	0	0			0	0	0	1	1	0	1	1	0	0	1	0	0	0	1	0	0	2	0		7	1	1		8	33812
1	69	91	51	0	0	1	0	0	1	1	1	1	1	1			0	1	0	1	1	1	0	1	0	1	0	0	0	1	0	0	1	2	0		7	1	1		11	22411
1	53	107.6	47	0	0	0	1	0	0	0	1	0	0	1			0	0	0	1	1	0	1	1	0	0	1	0	0	1	0	0	1	2	0		8	1	1		6	20284
1	52	104.3	65	0	0	0	1	0	0	0	1	0	0	0			0	0	0	1	1	0	1	1	0	0	1	0	0	1	0	0	1	2	0		8	1	1		3	19934
1	65	81.2	58	1	0	0	1	0	0	1	0	0	0	0			0	1	0	1	1	0	1	1	0	0	1	0	0	0	1	1	1	2	0		7	1	1		8	41812
1	59	83.6	67	0	0	0	1	0	0	1	0	0	0	1			0	1	0	1	1	0	0	1	0	1	0	0	0	0	1	0	1	2	0		7	1	1		6	22124
1	58	96.6	61	0	0	0	1	0	0	0	0	0	0	0			0	0	0	1	1	0	1	1	0	0	1	0	0	0	1	0	1	2	0		8	1	1		6	19079
0	72	88.9	60	1	0	1	0	0	0	0	0	1	1	0			0	0	0	1	1	0	1	1	0	0	1	0	0	1	0	0	1	2	0		8	1	1		4	17483
1	54	100.5	69	1	0	0	1	0	0	1	0	0	1	0			0	0	1	1	1	0	1	1	0	0	1	0	0	1	0	0	0	2	0	CTO	8	1	1		12	57306
1	77	65.4	18	1	0	0	0	1	0	0	0	1	0	1			0	0	1	1	1	0	1	1	0	0	1	0	0	0	1	0	1	2	0	CTO	8	1	1		6	46181
1	54	94.4	62	0	0	1	0	0	0	0	1	0	0	0			0	0	0	1	1	0	0	1	0	1	0	0	0	1	0	0	1	2	0		7	1	1		16	38890
1	45	124.4	74	1	0	0	1	0	0	1	0	0	0	0			0	0	1	1	1	0	0	1	0	1	0	0	0	1	0	0	1	2	0	CTO	7	1	1		6	50379
1	66	92.9	25	0	0	0	1	0	0	1	0	0	1	1			1	0	1	1	1	0	0	1	0	1	0	0	1	0	0	0	1	2	0		8	1	1		32	79999
1	59	93.9	61	0	0	1	0	0	1	1	0	0	0	0			0	1	0	1	1	0	1	1	0	0	1	0	0	1	0	0	0	2	0		8	1	1		5	32945
1	61	95.1	57	0	0	0	1	0	1	1	0	0	0	0			0	0	0	1	0	1	1	1	0	1	0	0	0	0	1	0	1	2	0		7	1	1		7	19739
1	61	84.8	60	0	0	1	0	0	1	1	0	0	0	0			0	0	0	1	0	1	1	1	0	1	0	0	0	1	0	0	0	2	0		7	1	1		6	19028
1	75	96.9	65	1	0	1	0	0	0	0	0	0	1	0			0	0	0	1	1	0	0	1	0	1	0	0	0	0	1	0	1	2	0		7	1	1	Coronary perforation	8	66201
1	84	43.5	69	0	0	0	1	0	0	1	0	0	0	1			0	0	0	1	0	1	1	1	0	1	0	0	0	0	1	0	0	2	1	CTO	7	1	1		6	62902
0	65	85.6	68	0	0	0	0	1	0	0	0	0	0	0			0	0	0	1	0	0	1	1	0	1	0	0	1	0	0	0	1	1	0		8	1	1		6	22092
0	65	81.1	68	0	1	0	0	0	0	0	0	0	1	0			0	0	0	1	0	0	1	1	0	1	0	0	1	0	0	0	0	1	0		8	1	1		4	30588
0	65	93.4	60	1	0	1	0	0	0	1	1	1	1	0			0	1	0	1	1	0	1	1	0	0	1	0	1	0	0	0	0	1	0		8	1	1		5	19669
1	65	84.8	66	1	0	1	0	0	0	0	1	0	1	0			0	0	0	1	1	1	1	1	0	0	0	1	1	0	0	0	0	1	0		8	1	1		5	15779
1	74	95.9	58	0	0	0	0	1	0	0	1	0	0	1			0	0	1	1	0	1	1	1	0	0	1	0	0	1	0	0	0	1	0		8	1	1		6	20267
1	50	84.3	45	1	0	1	0	0	0	0	0	0	1	0			0	0	1	1	1	0	0	1	0	1	0	0	0	1	0	1	0	1	0	CTO Failure	7	1	0		6	50548
1	61	97.9	65	0	1	0	1	0	0	0	1	1	1	0			0	1	0	1	1	0	1	1	0	0	1	0	1	0	0	1	1	1	0		8	1	1		6	20261
1	61	102.4	70	0	0	0	1	0	0	0	1	0	1	0			0	0	0	1	1	0	0	1	0	1	0	0	0	0	0	1	0	1	0		7	1	1		6	30178
0	69	90.8	48	0	0	0	1	0	0	0	1	0	1	0			0	1	0	1	1	0	1	1	0	0	1	0	0	1	0	0	1	1	0		8	1	1		6	29999
0	63	85.3	63	0	0	0	1	0	0	1	0	0	0	0			0	0	0	1	1	0	1	0	0	0	1	0	1	0	0	0	0	1	0		7	1	1		7	17627
0	55	104.6	68	0	0	0	0	1	0	1	0	0	0	0			0	0	0	1	1	1	0	1	0	0	1	0	1	0	0	0	1	1	0		8	1	1	Chest tightness	6	17924
0	56	103.2	64	0	0	1	0	0	0	1	0	0	0	0			0	0	0	1	0	0	1	1	0	1	0	0	1	0	0	0	1	1	0		7	1	1		5	18589
1	57	105.3	48	0	0	0	1	0	0	0	0	1	1	0			0	0	0	1	1	0	1	1	0	0	1	0	0	0	0	0	0	1	0		8	1	1		8	27783
1	70	88.3	58	0	0	0	1	0	0	1	0	0	1	1			0	0	0	1	0	1	1	1	0	0	1	0	0	1	0	0	0	1	0		8	1	1		6	33518
1	60	77.6	63	0	1	0	0	0	0	0	0	1	1	0			0	1	0	1	1	0	1	0	0	0	1	0	0	1	0	0	0	1	0		7	1	1		4	25631
1	63	95.4	60	1	0	0	1	0	0	0	0	0	0	0			0	0	0	1	1	0	1	1	0	0	1	0	0	1	0	0	0	1	0		8	1	1		5	28099
1	58	108.3	59	1	0	0	1	0	0	1	1	0	0	0			0	0	0	1	1	1	1	1	0	0	1	0	0	1	0	0	0	1	0		8	1	1		6	26971
1	60	96.3	60	1	0	0	1	0	0	1	0	0	0	0			0	0	0	1	1	1	1	0	0	0	1	0	1	0	0	0	0	1	0		7	1	1		6	21518
1	54	106.2	65	0	0	0	1	0	0	1	0	0	0	0			0	0	0	1	1	1	1	1	0	1	0	0	1	0	0	0	1	1	0		7	1	1		7	28535
1	59	89.9	62	1	0	0	1	0	0	0	0	0	0	1			0	0	0	1	0	0	1	1	0	1	0	0	1	0	0	1	1	1	0		7	1	1		8	33034
1	75	59.5	66	0	0	0	1	0	0	1	1	0	1	0			0	0	1	1	1	1	1	1	0	0	0	1	0	1	0	0	1	1	0		8	1	1		8	20996
1	56	101.4	63	0	0	1	0	0	1	1	0	0	0	0			0	0	0	1	0	1	0	1	1	0	0	0	0	1	0	0	1	1	0		7	1	1		5	29260
1	69	88.9	68	0	0	1	0	0	1	1	0	1	1	0			0	1	0	1	1	1	0	1	0	1	0	0	0	1	0	0	0	1	0		7	1	1		9	25701
0	70	71.8	66	0	0	0	1	0	0	1	0	0	0	0			0	0	1	1	1	0	1	1	0	0	1	0	0	1	0	0	1	1	0		8	1	1		6	16119
0	67	89.4	60	0	0	0	1	0	0	0	0	0	0	0			0	0	0	1	1	0	1	1	0	0	1	0	0	0	1	1	1	1	0		7	1	1		7	18376
1	62	94.5	66	0	0	0	1	0	0	1	1	0	0	0			0	0	0	1	1	1	1	1	0	0	0	1	0	0	1	0	1	1	0	rotational atherectomy	8	1	1		11	50324
1	65	97.3	67	1	0	0	1	0	0	0	0	0	0	0			0	0	0	1	1	0	0	1	0	1	0	0	0	0	1	0	0	1	1	drug balloon	7	1	1		8	71717
1	39	116.5	62	0	0	0	1	0	0	1	0	0	0	0			0	0	1	1	1	0	0	1	0	1	0	0	1	0	0	0	1	1	0		7	1	1		5	38188
1	62	78.5	63	0	0	1	0	0	1	1	1	0	1	0				0	1	1	1	1	1	1	0	0	1	0	1	0	0	0	1	1	0		7	1	1		15	28360
0	67	81.7	65	0	0	0	1	0	0	0	1	0	0	0			0	0	0	1	1	0	1	1	0	0	1	0	1	0	0	0	1	1	0		8	1	1	Coronary dissection	11	25387
1	66	92.4	72	0	0	1	0	0	1	1	0	1	0	0			0	0	0	1	1	0	1	1	0	0	1	0	0	0	1	0	1	1	0		8	1	1		13	31814
1	66	93.4	62	0	1	0	0	0	0	1	0	1	1	0			0	0	0	1	1	0	1	1	0	0	1	0	0	1	0	0	1	1	1		8	1	1	Chest tightness	7	49688
1	54	101.7	60	1	0	0	1	0	1	0	1	0	0	0			0	0	0	1	1	0	1	0	0	0	1	0	1	0	0	1	0	1	0		7	1	1		10	32517
1	70	67	70	0	0	0	1	0	0	0	1	1	1	1			0	0	0	1	1	0	1	1	0	0	1	0	0	1	0	0	0	1	0		8	1	1		5	21539
1	58	101.3	63	0	0	1	0	0	0	1	1	0	0	1			0	0	0	1	1	1	1	0	0	0	1	0	1	0	0	0	0	1	0		7	1	1		5	16359
1	72	78.4	62	0	0	0	1	0	0	1	0	0	0	1			0	0	1	1	1	0	1	1	0	0	1	0	0	1	0	0	0	1	0		8	1	1		9	38652
1	57	44.9	56	1	0	0	1	0	1	1	1	1	1	0			0	1	0	1	0	1	1	1	0	0	1	0	0	1	0	0	0	1	0		7	1	1		8	34524
1	74	88.9	66	0	0	0	1	0	0	1	1	0	1	0			0	0	1	1	0	1	1	1	0	1	0	0	1	0	0	0	0	1	0		7	1	1		5	25720
1	74	84	69	0	0	0	1	0	0	0	0	0	0	0			0	0	0	1	0	0	1	1	0	1	0	0	0	1	0	0	0	1	0		7	1	1		10	21071
1	68	88.1	68	0	0	0	1	0	0	0	0	0	0	0			0	0	0	1	1	0	1	0	0	0	1	0	1	0	0	0	0	1	0		7	1	1		5	27089
1	69	93.1	55	0	0	0	0	1	0	0	1	0	0	0			0	0	0	1	1	0	1	1	0	0	1	0	0	1	0	1	0	1	0		7	1	1		11	34322
0	39	125.9	63	0	0	1	0	0	0	0	0	0	0	0			0	0	0	1	1	0	0	1	0	1	0	0	1	0	0	0	1	1	0		7	1	1		8	19765
1	66	88.9	65	0	0	0	1	0	1	1	0	0	0	0			0	1	0	1	1	1	1	1	0	0	1	0	1	0	0	0	0	1	0		8	1	1		8	20566
1	51	103.2	68	0	0	0	1	0	0	1	0	0	0	0			0	0	1	1	1	0	1	1	0	0	0	1	0	1	0	0	1	1	0		8	1	1		8	19933
1	59	50.5	61	0	0	0	1	0	0	1	1	1	1	0			0	0	1	1	1	1	1	1	0	0	1	0	0	1	0	0	1	1	0		8	1	1		7	18848
1	57	94.7	63	0	0	0	1	0	0	0	1	0	1	0			0	0	0	1	1	0	1	1	0	0	1	0	1	0	0	0	1	1	1	in-stent restenosis	8	1	1		6	73609
1	66	77.4	68	0	0	1	0	0	1	1	0	1	1	0			0	1	0	1	0	0	1	1	0	1	0	0	0	1	0	0	1	1	0		7	1	1		4	16514
0	69	89.3	55	0	0	0	0	1	0	1	1	1	1	0			0	0	0	1	1	0	1	0	0	0	1	0	0	1	0	0	0	1	1		7	1	1		7	44354
1	70	89.8	62	1	0	0	0	1	1	1	1	0	0	0			0	1	0	1	1	1	1	1	0	0	1	0	1	0	0	0	1	1	0		8	1	1		8	22616
0	63	97	68	1	0	0	1	0	0	1	0	0	0	1			0	0	1	1	0	0	1	1	0	1	0	0	0	1	0	0	0	1	0		7	1	1		8	28933
0	54	101.5	63	1	0	1	0	0	0	1	0	0	0	0			0	0	0	1	1	0	0	1	0	1	0	0	1	0	0	0	1	1	0	CTO	7	1	1		7	57524
1	68	75.3	59	1	0	1	0	0	1	0	1	0	1	0			0	0	0	1	1	0	1	1	0	0	1	0	1	0	0	0	1	1	0		8	1	1		6	28685
0	75	82.9	38	1	0	0	1	0	0	1	0	0	1	0			1	0	1	1	1	0	1	1	0	0	1	0	0	1	0	0	0	1	0		8	1	1		9	20416
0	75	82.9	38	1	0	0	1	0	0	1	0	0	1	0			1	0	1	1	1	0	1	0	0	0	1	0	1	0	0	0	0	1	0		8	1	1		7	30120
1	72	94.2	72	0	0	0	0	1	1	1	0	0	0	0			0	0	0	1	1	1	1	1	0	0	1	0	1	0	0	0	1	1	0		8	1	1		7	26869
1	67	64.4	67	0	0	0	1	0	0	1	0	0	0	0			0	0	1	1	0	1	1	1	0	1	0	0	0	1	0	0	0	1	0		7	1	1		8	29510
1	69	88	60	0	0	0	1	0	0	0	0	0	0	0			0	0	0	1	0	0	1	0	0	1	0	0	1	0	0	0	1	1	0		5	1	1		9	29448
0	52	107.5	72	0	0	0	1	0	0	1	0	0	0	0			0	0	0	1	1	1	1	1	0	0	1	0	0	1	0	0	0	1	0		8	1	1		6	27388
1	63	94.3	66	0	0	0	1	0	0	0	0	0	0	0			0	0	0	1	1	0	1	1	0	0	1	0	1	0	0	1	1	1	0		8	1	1		9	42747
1	68	92.7	67	1	0	0	1	0	0	1	1	0	0	0			0	0	1	1	1	1	1	0	0	0	1	0	1	0	0	0	1	1	0		8	1	1		8	30232
0	61	97.2	66	0	0	0	1	0	0	1	0	0	0	0			0	0	1	1	1	1	0	1	0	1	0	0	0	0	1	0	1	1	0		7	1	1		7	28684
0	61	97.2	66	0	0	1	0	0	0	1	0	0	1	0			0	0	1	1	1	1	0	1	0	1	0	0	0	1	0	1	1	1	0		7	1	1		8	26015
1	69	96.2	56	0	0	1	0	0	0	1	1	0	0	0			0	0	0	1	1	1	1	1	0	0	1	0	0	0	1	0	1	1	0		7	1	1		7	27475
0	75	90.9	61	1	0	0	1	0	0	0	0	0	0	0			0	0	0	1	1	0	1	0	0	0	1	0	1	0	0	0	1	1	0		7	1	1		4	18502
1	84	76.4	56	0	0	1	0	0	0	1	0	0	1	0			1	0	1	1	1	1	0	1	0	1	0	0	0	1	0	0	0	1	0		7	1	1		5	17877
1	46	102.3	54	1	0	1	0	0	1	1	0	1	1	0			0	1	0	1	1	0	1	0	0	0	1	0	1	0	0	0	0	1	1	drug balloon	7	1	1		7	42848
1	68	92.1	68	1	0	0	1	0	0	1	0	0	1	0			0	0	0	1	0	1	1	0	0	0	1	0	1	0	0	0	1	1	0		7	1	1		6	28819
1	62	95	63	0	0	0	1	0	1	0	0	1	1	0			0	1	0	1	1	0	1	1	0	0	1	0	0	1	0	0	1	1	0		8	1	1		11	32463
1	56	106.2	63	1	0	0	0	1	1	1	0	1	1	0			0	1	0	1	0	0	1	1	0	1	0	0	0	1	0	0	0	1	0		7	1	1		8	29668
0	71	100.6	68	0	0	0	1	0	0	1	1	0	0	1			0	0	1	1	1	0	0	1	0	1	0	0	0	1	0	0	0	1	0		7	1	1		9	30313
1	68	73.3	43	0	0	0	1	0	0	1	0	0	0	0			0	0	0	1	1	0	1	0	0	0	1	0	1	0	0	0	0	1	0		7	1	1		6	24163
1	74	78.5	70	0	0	0	1	0	0	0	0	0	0	0			0	0	0	1	1	0	1	1	0	0	1	0	0	0	1	1	1	1	0		7	1	1		7	18710
1	67	80.1	66	0	0	0	1	0	0	1	0	0	1	1			0	0	0	1	1	0	1	1	0	0	1	0	0	0	1	1	1	1	0		8	1	1	Slow heart rate	5	24947
1	66	67.2	30	0	0	0	0	1	0	0	0	0	1	0			0	1	0	1	1	0	0	1	0	1	0	0	1	0	0	0	0	1	1	in-stent restenosis	7	1	1		9	88866
1	52	113	56	0	0	0	1	0	0	0	0	0	0	0			0	0	0	1	1	0	1	1	0	0	1	0	0	1	0	0	1	1	0		8	1	1		6	20149
0	70	102.1	60	1	0	0	1	0	0	0	0	0	0	0			0	0	0	1	1	0	1	1	0	0	1	0	0	0	1	0	0	1	0		8	1	1		7	15939
0	65	96.2	62	1	0	0	1	0	0	0	0	0	0	0			0	0	0	1	0	0	1	1	0	1	0	0	1	0	0	0	1	1	0	CTO	8	1	1		9	43158
0	71	82.1	59	1	0	0	1	0	0	1	0	0	0	0			0	0	0	1	1	0	1	1	0	0	1	0	0	0	1	0	0	1	0		8	1	1		6	21582
1	55	106.1	65	1	0	0	1	0	1	0	0	0	0	0			0	0	0	1	1	0	0	1	0	1	0	0	1	0	0	0	1	1	0		7	1	1		7	27832
0	64	84.9	60	1	0	0	1	0	0	1	0	0	0	0			0	0	0	1	1	1	1	1	0	0	1	0	0	1	0	0	1	1	0		8	1	1		9	30344
1	59	79.1	62	0	0	0	0	1	0	1	0	0	1	0			0	0	0	1	0	1	1	1	0	1	0	0	0	1	0	0	0	1	0		7	1	1		8	28587
0	66	91.2	62	0	0	0	1	0	0	0	0	1	0	0			0	0	0	1	1	0	1	1	0	0	1	0	0	0	1	1	1	1	0		7	1	1		6	16883
1	62	90.6	70	0	0	0	1	0	0	0	0	0	0	0			0	0	0	1	1	0	1	0	0	0	1	0	1	0	0	0	0	1	0		8	1	1	Slow heart rate	8	21730
0	70	90.7	62	1	0	1	0	0	0	1	1	1	1	1			0	0	1	1	0	1	1	1	0	0	1	0	0	1	0	0	0	1	0		8	1	1		6	20995
0	67	87.9	62	0	0	1	0	0	0	0	0	0	0	0			0	0	0	1	1	1	0	1	0	0	1	0	1	0	0	0	1	1	0		8	1	1		6	19924
1	65	91.5	70	0	0	1	0	0	0	0	0	0	0	1			0	0	0	1	1	0	1	0	0	0	1	0	0	1	0	0	0	1	0		7	1	1		5	21138
1	67	92.2	62	0	0	0	1	0	0	0	1	0	1	0			0	0	0	1	1	0	1	1	0	0	1	0	0	1	0	0	1	1	0		8	1	1		6	23736
0	63	86.8	63	0	0	0	1	0	0	1	0	0	0	0			0	0	1	0	1	0	1	1	0	0	0	1	0	0	1	0	1	1	0	CTO	8	1	1		6	38838
1	58	104.6	51	0	0	1	0	0	1	1	0	1	1	1			0	0	1	1	1	0	1	1	0	0	1	0	0	1	0	0	0	1	1	drug balloon	8	1	1		7	65262
1	45	100.5	61	1	0	1	0	0	1	1	0	0	0	0			0	0	1	1	1	1	0	1	0	1	0	0	0	0	1	0	1	1	0		7	1	1		6	18111
1	68	88.1	60	0	0	0	1	0	0	1	1	0	1	0			0	0	1	1	1	0	1	1	0	0	1	0	0	0	1	0	0	1	0		7	1	1		8	33681
1	68	88.1	62	0	0	0	1	0	0	1	1	0	1	0			0	0	1	1	1	0	1	1	0	0	1	0	0	1	0	0	0	1	0		8	1	1		4	16362
1	63	92.3	63	0	0	0	1	0	0	0	1	1	1	1			0	0	0	1	1	0	1	0	0	0	1	0	1	0	0	0	0	1	0		7	1	1		6	45223
1	78	84.9	62	0	0	1	0	0	0	1	1	1	1	1			0	0	1	1	1	0	1	1	0	0	1	0	0	1	0	0	1	1	0		8	1	1		6	18209
0	72	98.3	73	1	0	0	1	0	0	1	1	0	0	0			0	0	0	1	1	1	0	1	0	0	1	0	0	1	0	0	0	1	0		8	1	1		6	20536
1	53	127.6	41	1	0	1	0	0	1	1	1	1	1	1			0	0	1	1	1	0	1	1	0	0	1	0	0	0	1	0	1	1	0		8	1	1		7	20129
0	64	95.5	55	0	0	0	1	0	0	1	0	0	0	1			0	0	0	1	1	1	0	1	0	1	0	0	1	0	0	0	1	1	0	CTO	7	1	1		6	42980
0	66	52.4	63	0	0	0	1	0	0	1	1	1	1	0			0	1	1	1	1	1	1	1	0	0	1	0	0	1	0	0	0	1	0		8	1	1		8	22353
0	73	72.7	23	1	0	0	0	1	0	1	0	1	1	0			0	0	0	1	1	0	1	1	0	0	1	0	1	0	0	0	0	1	0		8	1	1	coronary slow flow	15	34966
1	55	104.1	51	1	0	0	1	0	0	0	0	0	0	0			0	0	0	1	1	0	1	1	0	0	1	0	1	0	0	0	1	1	0		8	1	1		7	27514
1	59	89.8	63	0	0	0	1	0	0	1	1	0	0	1			0	0	0	1	1	1	1	1	0	0	0	1	0	0	1	0	1	1	0		8	1	1		10	30585
0	69	66.8	74	0	0	1	0	0	0	1	0	0	0	0			0	0	1	1	0	0	1	0	0	1	0	0	1	0	0	0	0	1	0		7	1	1		10	29780
1	72	96.1	68	0	0	0	1	0	0	1	0	0	0	0			0	0	0	1	1	0	1	0	0	0	1	0	1	0	0	0	1	1	0		7	1	1		6	29835
0	71	32.7	68	1	0	0	1	0	0	1	1	1	0	1			0	0	0	1	1	1	1	1	0	0	1	0	0	1	0	0	0	1	0		8	1	1		19	39248
0	74	72.2	63	0	0	0	1	0	0	1	1	0	0	0			0	0	1	1	1	1	1	1	0	0	1	0	0	1	0	1	0	1	0		7	1	1		7	32183
0	61	98.4	66	1	0	0	1	0	0	1	1	0	0	1			0	0	0	1	1	1	1	1	0	0	1	0	0	1	0	0	1	1	0		8	1	1		6	27651
1	85	67.7	66	0	0	0	1	0	0	0	0	0	0	0			0	0	0	1	1	0	1	0	0	0	0	1	0	0	1	0	0	1	0		7	1	1		7	28665
1	73	96.1	65	1	0	0	1	0	0	0	0	0	0	0			0	0	0	1	1	0	1	1	0	0	1	0	0	1	0	0	1	1	0		8	1	1		9	30159
0	70	85.9	63	0	0	0	1	0	0	0	0	0	0	0			0	0	0	1	1	0	1	1	0	0	1	0	1	0	0	1	1	1	0	CTO	8	1	1	Slow heart rate	9	37039
0	72	88.9	64	1	0	0	1	0	0	1	1	0	0	0			0	0	1	1	1	1	1	1	0	0	1	0	0	1	0	1	0	1	0		7	1	1		11	35909
1	36	115.4	66	1	0	0	0	1	0	1	0	0	0	0			0	0	1	1	1	1	1	0	0	0	1	0	1	0	0	0	0	1	0		7	1	1		7	24493
1	36	122.1	62	0	1	0	0	0	0	0	0	0	0	0			0	0	1	1	1	0	1	1	0	0	1	0	1	0	0	0	1	1	0		8	1	1		5	17577
1	73	89.5	60	0	0	0	1	0	1	1	0	0	0	0			0	0	0	1	1	1	1	1	0	0	1	0	0	1	0	0	0	1	0	CTO	8	1	1		7	50273
1	68	88.1	68	1	0	0	1	0	0	0	0	1	1	0			0	0	1	1	1	0	1	1	0	0	1	0	0	1	0	0	1	1	0		7	1	1		6	45511
1	55	97.6	67	1	0	0	1	0	0	1	1	0	0	0			0	0	1	1	1	1	1	0	0	0	1	0	0	1	0	0	0	1	0		7	1	1		5	16606
0	85	64.7	57	0	0	0	1	0	0	1	0	0	1	1			0	0	1	1	0	1	1	1	0	1	0	0	0	1	0	0	1	1	0		7	1	1		8	21071
1	70	98.7	65	0	0	0	1	0	0	1	0	0	0	0			0	0	1	1	0	0	1	1	0	1	0	0	1	0	0	0	0	1	0		8	1	1		8	21780
0	68	89.9	60	0	0	0	1	0	0	0	0	0	0	0			0	0	0	1	0	0	1	1	0	1	0	0	0	1	0	0	1	1	0		7	1	1		7	50850
1	57	96.7	66	1	0	0	1	0	1	0	0	0	0	0			0	0	0	1	1	0	0	1	0	1	0	0	1	0	0	0	1	1	0		7	1	1		11	34751
1	72	88.5	50	0	0	0	1	0	0	1	0	1	1	0			0	0	1	1	0	1	1	1	0	1	0	0	0	1	0	1	0	1	0		7	1	1		7	36678
1	58	97.1	60	1	0	0	1	0	1	1	0	1	0	1			0	1	0	1	1	0	1	1	0	0	1	0	0	1	0	0	1	1	0		8	1	1		9	32691
1	56	95.4	68	0	0	0	1	0	1	1	1	0	0	0			0	0	1	1	1	0	1	1	0	0	1	0	0	1	0	0	1	1	0		8	1	1		9	29578
0	56	96.6	62	1	0	0	1	0	0	0	0	1	1	1			0	0	0	1	1	0	1	0	0	0	1	0	1	0	0	0	0	1	0		7	1	1		6	24659
0	71	94.7	66	0	0	0	1	0	0	0	1	0	0	0			0	0	0	1	1	0	1	1	0	0	0	1	0	0	1	0	1	1	0		7	1	1		7	27100
0	71	96.8	62	0	0	1	0	0	0	0	1	0	1	0			0	0	0	1	1	0	1	1	0	0	0	1	0	1	0	0	1	1	0		8	1	1		7	31432
1	68	79.6	55	0	0	0	1	0	0	0	0	0	0	0			0	0	0	1	1	0	1	1	0	0	1	0	0	1	0	0	1	1	0		8	1	1		11	26883
1	48	105.4	66	0	0	1	0	0	0	0	1	0	0	1			0	0	0	1	1	0	1	0	0	0	1	0	1	0	0	0	0	1	0		7	1	1		5	19148
1	50	80	63	1	0	0	1	0	0	1	0	0	0	1			0	0	1	1	1	1	0	0	0	1	0	0	1	0	0	0	0	1	0		4	1	1		8	36078
1	50	55.8	63	1	0	1	0	0	0	1	0	0	1	1			0	0	1	1	1	1	0	0	0	1	0	0	1	0	0	0	0	1	0		4	1	1		6	21163
1	66	98.9	63	0	0	1	0	0	0	1	1	0	1	1			0	0	1	1	1	0	1	0	0	0	1	0	1	0	0	0	0	1	0		7	1	1		8	18257
1	57	101.1	60	1	0	0	1	0	0	1	0	0	0	0			0	0	0	1	1	1	1	1	0	0	1	0	1	0	0	0	1	1	0		8	1	1		5	20448
1	40	158.6	54	1	0	1	0	0	1	0	0	0	1	0			0	1	0	1	1	0	0	1	0	1	0	0	0	0	1	0	0	1	1	drug balloon	7	1	1		9	110329
1	65	87.4	67	0	0	0	1	0	1	0	0	0	0	0			0	0	0	1	0	0	1	1	0	1	0	0	1	0	0	0	1	1	0		7	1	1		3	44528
1	49	90.9	66	1	0	1	0	0	1	1	0	0	0	0			0	0	1	1	1	1	1	0	0	0	0	1	0	1	0	0	1	1	0		7	1	1		6	28380
1	68	97.6	64	1	0	0	1	0	1	0	0	1	0	0			0	0	0	1	0	1	1	0	0	0	1	0	0	1	0	0	0	1	0		7	1	1		5	35339
1	40	115.6	63	0	0	0	1	0	0	1	0	0	0	1			0	0	0	1	1	1	0	1	0	1	0	0	0	1	0	0	0	1	0	CTO	7	1	1		12	59276
1	69	88.9	63	0	0	0	1	0	0	1	0	1	1	0			0	0	0	1	0	1	1	1	0	1	0	0	0	1	0	0	1	1	1	in-stent restenosis	7	1	1		9	81095
1	56	96.9	63	1	0	0	1	0	0	1	0	1	1	0			0	0	0	1	1	1	1	1	0	0	0	1	0	0	1	0	0	1	0		8	1	1		8	32923
1	33	123.9	58	1	0	0	0	1	1	0	0	0	0	0			0	0	0	1	1	0	1	1	0	0	1	0	0	1	0	0	1	1	0		8	1	1		7	28306
1	33	124.7	73	1	0	0	1	0	0	0	0	0	1	0			0	0	0	1	1	0	1	1	0	0	1	0	1	0	0	0	0	1	0	CTO	8	1	1	Pericardial tamponade	10	54900
0	79	55.3	68	0	0	0	1	0	0	1	1	0	0	0			0	0	1	1	1	1	0	1	0	1	0	0	0	0	1	0	1	1	0		7	1	1		8	33535
1	73	85.5	61	0	0	0	1	0	0	0	1	1	0	0			0	0	0	1	1	1	1	1	0	0	0	1	1	0	0	0	0	1	0	CTO	8	1	1		7	46854
1	58	95	60	0	0	1	0	0	0	0	0	0	0	0			0	0	0	1	1	0	1	1	0	0	1	0	1	0	0	0	1	1	0		8	1	1		8	26027
0	47	105.4	66	0	0	0	1	0	0	1	0	0	0	0			0	0	0	1	0	1	1	0	0	1	0	0	1	0	0	0	0	1	0		7	1	1		8	21444
0	68	66.2	64	0	0	1	0	0	0	1	0	1	1	0			0	0	1	1	1	0	1	1	0	0	1	0	0	1	0	0	1	1	0		8	1	1		6	18538
1	54	95	70	0	0	1	0	0	0	1	0	1	1	1			0	0	1	1	1	1	1	0	0	0	1	0	1	0	0	0	0	1	0		7	1	1		4	18332
0	78	82.7	60	0	0	0	1	0	0	1	0	0	0	1			0	0	1	1	1	1	1	1	0	0	0	1	0	1	0	0	1	1	0		8	1	1		9	59684
1	54	116.7	40	1	0	0	1	0	0	1	1	0	1	1			0	0	1	1	1	0	0	1	0	1	0	0	0	1	0	1	1	1	1	in-stent restenosis	7	1	1		9	48615
1	41	114.8	60	1	0	0	1	0	0	1	0	0	0	0			0	0	0	1	1	0	0	1	0	1	0	0	0	0	1	0	1	1	2	drug balloon	7	1	1		9	120802
1	58	99.4	68	0	0	1	0	0	0	1	0	0	0	0			0	1	0	1	1	0	1	1	0	0	1	0	0	0	1	0	1	1	0		8	1	1		5	24536
1	55	108.3	55	0	0	0	1	0	1	1	0	0	0	0			0	0	0	1	0	1	1	1	0	1	0	0	1	0	0	0	1	1	0		7	1	1		7	32175
1	64	61.4	69	0	0	0	1	0	0	1	0	0	0	0			0	0	0	1	1	1	1	0	0	0	1	0	1	0	0	0	1	1	0		7	1	1		7	29697
0	74	90.9	63	0	0	0	1	0	0	1	0	0	0	0			0	0	0	1	0	1	1	0	0	0	0	1	0	1	0	0	0	1	0		8	1	1		15	39748
1	46	101.2	65	1	0	0	1	0	0	0	1	0	0	0			0	0	0	1	1	0	0	1	0	1	0	0	1	0	0	0	1	1	0		8	1	1		7	29104
0	79	84.6	50	0	0	0	1	0	0	1	0	0	0	1			0	0	1	1	1	1	1	0	0	0	1	0	1	0	0	0	0	1	0		7	1	1		14	32334
1	64	91.1	66	1	1	0	0	0	0	0	0	0	0	0			0	0	0	1	1	0	1	1	0	0	1	0	0	1	0	0	1	1	0	CTO	8	1	1		5	29431
0	70	82.7	72	1	0	0	1	0	0	1	1	0	1	0			0	0	1	1	0	0	1	1	0	1	0	0	0	0	1	1	1	1	0		7	1	1		7	32586
1	69	88.4	63	0	0	0	1	0	0	0	0	0	1	0			0	0	0	1	1	1	1	1	0	0	0	1	0	1	0	0	1	1	0		8	1	1		6	43591
1	31	109.3	66	1	0	0	1	0	1	0	0	0	0	0			0	0	0	1	1	0	0	1	0	1	0	0	0	1	0	0	1	1	1	drug balloon	7	1	1		5	44669
1	41	126.9	46	1	0	0	0	1	0	1	1	1	1	0			0	1	0	1	1	0	1	1	0	0	1	0	0	1	0	0	0	1	0		8	1	1		7	26240
0	77	86.8	65	0	0	0	1	0	0	1	0	0	0	0			0	0	0	1	0	1	1	1	0	1	0	0	1	0	0	0	1	1	0		7	1	1		8	19353
1	50	103.4	60	1	0	0	0	1	1	1	0	0	0	1			0	1	0	1	1	0	1	1	0	0	1	0	1	0	0	0	1	1	0		8	1	1		8	33596
0	67	74.6	65	0	0	0	1	0	0	1	0	0	0	0			0	0	1	1	0	1	1	1	0	1	0	0	0	1	0	0	1	1	0		7	1	1		4	29511
0	67	95.5	68	1	0	0	1	0	0	0	1	0	0	0			0	0	0	1	1	0	1	0	0	0	1	0	0	0	1	0	0	1	1		7	1	1		6	55816
0	64	100.9	61	0	0	0	1	0	0	0	0	0	0	0			0	0	0	1	1	0	1	0	0	0	1	0	1	0	0	0	0	1	0		8	1	1		9	30552
1	46	103.4	58	0	0	0	1	0	0	0	0	0	0	0			0	0	0	1	1	0	1	0	0	0	1	0	1	0	0	0	0	1	0		7	1	1		8	18093
0	69	83.3	68	0	0	0	1	0	0	1	0	0	0	0			0	0	1	1	1	1	0	1	0	0	1	0	1	0	0	0	1	1	0		8	1	1		8	21691
1	64	89.8	65	1	0	1	0	0	0	0	0	0	1	0			0	0	0	1	0	0	1	1	0	1	0	0	0	1	0	1	1	1	0	CTO	7	1	1		6	30093
1	37	112.6	60	0	0	0	1	0	0	0	0	1	0	0			0	1	0	1	1	0	1	1	0	0	1	0	1	0	0	0	0	1	0	CTO	8	1	1		8	47092
1	47	106.2	60	0	0	1	0	0	0	1	0	0	0	0			0	0	0	1	0	1	0	1	0	1	0	0	0	1	0	1	0	1	0		7	1	1		5	28820
1	61	3.3	49	1	0	0	1	0	0	1	1	0	0	1			0	0	0	1	1	1	1	1	0	0	0	1	1	0	0	0	1	1	0		8	1	1		9	31624
0	80	37.5	66	0	0	0	1	0	0	1	0	0	0	0			0	0	1	1	1	1	1	1	0	0	1	0	0	1	0	0	1	1	0		8	1	1		10	36641
1	57	104.8	60	0	0	0	1	0	0	0	0	1	1	0			0	0	0	1	1	0	1	0	0	0	1	0	0	1	0	0	0	1	0		7	1	1		7	29013
0	42	117.8	60	1	0	0	0	1	0	0	1	0	0	0			0	0	0	1	1	0	1	1	0	0	1	0	1	0	0	1	0	1	0		8	1	1		8	30716
1	50	120.1	68	1	0	0	1	0	1	0	1	0	0	0			0	0	0	1	0	1	1	1	0	1	0	0	1	0	0	0	1	1	0		7	1	1		6	20342
1	37	91.2	73	0	0	0	1	0	0	1	0	0	0	0			0	0	0	1	1	1	1	0	0	0	1	0	1	0	0	0	0	1	0		7	1	1		4	28405
1	58	100	65	0	0	0	1	0	0	1	1	0	1	0			0	0	0	1	1	1	1	0	0	0	1	0	1	0	0	0	0	1	0		7	1	1		4	26068
1	31	106.2	62	1	0	0	1	0	0	1	0	0	0	0			0	1	0	1	1	0	1	1	0	0	1	0	0	1	0	0	1	1	0		8	1	1		5	28871
1	69	87.5	60	0	0	1	0	0	0	0	0	0	0	1			0	0	0	1	1	0	1	1	0	0	0	1	0	1	0	0	1	1	0	CTO	8	1	1		4	22693
0	74	78.9	60	0	0	0	1	0	0	1	0	0	0	0			0	0	1	1	1	0	1	1	0	0	1	0	1	0	0	0	1	1	0		8	1	1		6	18407
0	62	108.3	66	0	0	0	1	0	0	1	1	0	0	0			0	0	1	1	1	1	1	1	0	0	1	0	0	1	0	0	0	1	0		8	1	1		8	21171
1	66	92.4	38	1	0	1	0	0	0	1	1	1	1	0			0	1	0	1	1	0	1	1	0	0	1	0	0	1	0	0	0	1	0		8	1	1		6	19855
1	73	86	63	0	0	0	1	0	1	1	1	0	0	0			0	0	0	1	0	1	1	1	0	1	0	0	0	1	0	0	0	1	0		7	1	1		5	18929
1	65	94.5	68	0	0	0	1	0	1	1	0	0	0	0			0	0	0	1	0	1	1	1	0	1	0	0	1	0	0	0	1	1	0		7	1	1		4	21302
0	83	70.2	71	0	0	0	1	0	0	1	1	0	0	1			0	0	1	1	1	0	1	1	0	0	1	0	0	1	0	0	1	1	0		8	1	1		10	20503
0	73	29.7	69	1	0	1	0	0	0	1	1	0	0	0			0	0	1	1	0	0	1	1	0	1	0	0	0	1	0	0	1	1	2		7	1	1	Coronary dissection	10	93166
0	68	92.5	61	1	0	0	1	0	0	0	1	0	1	0			0	0	0	1	1	0	1	1	0	0	1	0	0	1	0	0	0	1	0		8	1	1		6	19584
1	64	89.3	61	1	0	1	0	0	0	0	0	0	0	1			0	0	0	1	1	0	0	1	0	1	0	0	0	1	0	0	1	1	0		7	1	1		5	15744
1	65	68.5	63	0	0	0	1	0	0	1	0	0	0	0			0	0	0	1	1	1	1	1	0	0	1	0	1	0	0	0	1	1	0		8	1	1		6	18566
0	71	82.1	68	1	0	0	0	1	0	0	0	0	0	0			0	1	0	1	1	0	0	1	0	1	0	0	0	1	0	0	1	1	0		7	1	1		11	23592
0	73	87.8	69	0	0	0	1	0	0	0	0	0	1	0			0	0	0	1	1	1	1	1	0	0	0	1	1	0	0	0	0	1	0		7	1	1		6	18992
0	70	73	64	1	0	1	0	0	0	1	0	1	1	0			0	0	1	1	1	1	0	1	0	1	0	0	0	1	0	0	1	1	0		7	1	1		13	19647
1	53	108.3	60	0	0	0	1	0	0	1	0	0	0	0			0	0	0	1	0	1	0	1	0	1	0	0	1	0	0	0	1	1	0		7	1	1		7	19374
1	67	87.4	62	0	0	1	0	0	0	1	0	0	0	0			0	0	0	1	1	0	1	0	0	0	1	0	0	0	1	0	1	1	0		8	1	1		5	19002
1	49	103.5	59	1	0	0	0	1	0	1	0	0	0	0			0	0	1	1	0	0	0	1	0	1	0	0	1	0	0	1	0	1	0		7	1	1		6	18369
1	47	103.2	66	1	0	1	0	0	0	1	0	0	1	0			0	0	1	1	1	0	1	0	0	0	1	0	0	1	0	0	1	1	0		7	1	1		6	17600
1	36	113.4	62	1	0	0	1	0	0	1	0	0	0	0			0	0	0	1	1	1	0	1	0	1	0	0	0	0	1	1	1	1	0		7	1	1		8	18629
0	51	105.5	64	0	0	1	0	0	0	0	1	0	0	0			0	0	0	1	1	1	1	1	0	0	1	0	0	1	0	0	1	1	1		8	1	1		6	83500
0	68	88.8	66	1	0	0	1	0	0	1	0	0	0	0			0	0	1	1	1	1	1	1	0	0	0	1	0	0	1	0	1	1	0	CTO	8	1	1		6	51353
0	67	90	62	1	0	0	0	1	0	1	1	0	0	1			0	0	1	1	1	1	1	1	0	0	0	1	0	1	0	0	0	1	0		7	1	1		10	22412
1	67	88.7	71	0	0	0	1	0	0	0	0	0	0	0			0	0	0	1	1	0	0	1	0	1	0	0	0	1	0	0	0	1	1	drug balloon	7	1	1		9	41564
1	68	96.8	62	0	0	0	1	0	1	1	0	0	0	0			0	1	0	1	1	1	1	0	0	0	1	0	0	0	1	0	0	1	0		7	1	1		7	17150
1	60	81.8	60	0	0	0	0	1	1	0	0	0	0	0			0	0	0	1	1	0	0	1	0	1	0	0	1	0	0	0	1	1	0	Absorbable stents	7	1	1		6	50858
1	81	86.7	57	1	0	0	0	1	0	1	0	0	1	0			1	0	0	1	1	0	1	1	0	0	1	0	0	1	0	0	1	1	1	drug balloon	8	1	1		7	58958
1	70	96.1	71	0	0	1	0	0	1	1	0	0	0	0			0	0	0	1	1	0	1	0	0	0	1	0	1	0	0	0	0	1	0		7	1	1		5	19229
0	71	88.5	58	0	0	0	1	0	0	1	0	0	0	1			1	0	1	1	1	1	0	1	0	1	0	0	1	0	0	0	1	1	0		8	1	1		26	24009
1	43	106.2	63	1	0	0	1	0	0	0	1	0	0	0			0	0	0	1	1	0	1	1	0	0	1	0	1	0	0	0	0	1	1	CTO	8	1	1		8	89909
1	67	95.7	60	0	0	0	0	1	0	1	1	0	1	1			0	0	0	1	1	1	1	1	0	0	1	0	0	1	0	0	1	1	0		8	1	1		6	19758
1	65	93.5	70	0	0	0	1	0	0	0	0	0	0	1			0	0	0	1	1	0	1	1	0	0	1	0	0	1	0	1	1	1	0		8	1	1		8	23280
1	57	95.7	67	1	0	0	1	0	0	1	0	0	0	0			0	1	0	1	0	0	1	1	0	1	0	0	0	1	0	0	1	1	0		7	1	1		4	18516
1	61	100.4	69	0	0	0	1	0	0	0	0	0	0	0			0	0	0	1	1	0	1	1	0	0	0	1	0	1	0	0	0	1	0		8	1	1		8	31035
1	73	90.6	72	0	0	0	1	0	0	0	0	0	1	1			0	0	0	1	1	0	1	1	0	0	0	1	0	0	1	0	1	1	0	CTO Failure	8	1	0		11	45780
1	66	90.3	56	0	0	0	1	0	0	1	0	0	0	1			0	0	0	1	1	1	1	0	0	0	1	0	1	0	0	0	0	1	0		7	1	1		8	19691
1	67	87.4	68	0	0	0	1	0	1	1	0	0	0	0			0	1	0	1	0	0	1	1	0	1	0	0	0	1	0	0	1	1	0		7	1	1		7	18571
1	54	112.3	60	1	0	1	0	0	0	1	1	0	0	0			0	0	0	1	0	1	1	1	0	1	0	0	0	0	1	1	1	1	0	CTO	7	1	1		12	33057
0	59	98	62	1	0	0	1	0	0	1	0	0	0	0			0	0	0	1	1	0	1	0	0	0	1	0	1	0	0	0	0	1	0		7	1	1		7	15393
0	68	83.8	62	1	0	0	0	1	0	1	1	0	0	1			0	0	1	1	1	1	1	0	0	0	0	1	0	0	1	0	0	1	0		7	1	1		10	21747
1	73	88.4	66	0	0	0	1	0	0	1	0	0	0	0			0	0	1	1	1	0	1	1	0	0	1	0	0	0	1	0	1	1	0	CTO	8	1	1		6	23843
0	71	80.6	70	0	0	0	1	0	0	1	1	0	0	0			0	0	0	1	1	1	1	1	0	0	0	1	1	0	0	0	1	1	0		8	1	1		7	19595
1	69	80.1	61	1	1	0	0	0	0	1	0	0	0	0			0	0	0	1	1	0	1	1	0	0	1	0	0	1	0	0	1	1	0	CTO	7	1	1		8	26112
1	49	83.8	60	1	0	0	1	0	0	1	0	0	0	0			0	0	1	1	1	0	1	1	0	0	1	0	0	1	0	0	1	1	0		8	1	1		6	16466
1	61	89.8	60	1	0	0	1	0	0	1	1	0	0	0			0	1	0	1	1	1	1	1	0	0	0	1	0	1	0	0	1	1	1	drug balloon	8	1	1		6	45054
0	72	92.8	60	1	0	0	1	0	0	0	1	0	0	0			0	0	0	1	1	0	1	1	0	0	1	0	1	0	0	0	0	1	0		7	1	1		6	16869
1	60	78.6	62	0	0	1	0	0	0	0	0	0	0	0			0	0	0	1	1	0	1	1	0	0	1	0	0	0	1	1	1	1	0	CTO	7	1	1		12	33464
1	60	80.7	71	0	0	1	0	0	0	0	0	0	0	0			0	0	0	1	1	0	1	1	0	0	1	0	0	1	0	1	1	1	0		8	1	1		10	18710
0	66	90.7	62	1	0	1	0	0	0	1	1	0	0	0			0	0	1	1	1	1	1	1	0	0	1	0	1	0	0	0	0	1	0	CTO	7	1	1		7	32207
1	58	98.3	68	1	0	0	1	0	0	1	1	0	1	0			0	0	1	1	1	1	1	0	0	0	1	0	1	0	0	0	0	1	0		7	1	1		7	19018
1	81	63.6	53	0	0	1	0	0	0	1	0	0	0	1			0	0	0	1	1	1	1	0	0	0	1	0	1	0	0	0	0	1	0		7	1	1		4	21180
1	58	105.3	56	1	0	0	1	0	0	1	0	0	0	0			0	0	0	1	1	1	1	1	0	0	1	0	0	1	0	0	1	1	0		8	1	1		5	18343
1	51	102.6	70	1	0	0	1	0	0	0	0	0	0	0			0	0	0	1	1	0	1	1	0	0	1	0	1	0	0	0	1	1	0		8	1	1		8	20536
0	62	98.9	62	1	0	0	1	0	0	1	0	0	0	0			0	0	1	1	0	1	0	1	0	1	0	0	1	1	0	0	1	1	0		7	1	1		8	23268
1	73	82.6	63	1	0	0	1	0	1	1	0	0	0	0			0	1	0	1	1	0	0	1	0	1	0	0	1	0	0	0	1	1	0		8	1	1		6	17024
1	74	78.5	54	0	0	0	0	1	1	1	0	0	0	1			0	0	0	1	1	0	1	0	0	0	1	0	0	0	1	0	0	1	0		7	1	1		5	19690
0	76	71.2	66	1	0	0	1	0	0	1	0	0	0	1			0	0	1	1	1	1	1	0	0	0	1	0	0	1	0	0	0	1	0		7	1	1		9	18221
1	56	98.8	60	0	0	0	1	0	0	0	0	1	1	0			0	0	0	1	1	0	1	0	0	0	1	0	1	0	0	0	0	1	0	CTO	7	1	1		5	26039
0	79	85.6	66	0	0	0	0	1	0	1	0	0	0	0			0	0	0	1	1	1	1	0	0	0	0	1	1	0	0	0	0	1	0		7	1	1		10	20828
0	68	93.1	58	0	0	0	1	0	0	1	0	0	0	0			0	0	0	1	1	1	1	0	0	0	1	0	1	0	0	0	0	1	0		7	1	1		4	18066
1	72	87.1	60	1	0	0	1	0	1	1	0	0	1	1			1	0	1	1	1	1	1	1	0	0	1	0	1	0	0	0	1	1	1	in-stent restenosis	8	1	1		8	44280
1	58	62.7	62	1	0	1	0	0	0	0	0	0	0	0			0	1	0	1	1	0	0	1	0	1	0	0	1	0	0	0	1	1	0		8	1	1		5	16893
0	65	79.7	60	1	0	0	1	0	0	1	0	0	0	0			0	0	0	1	1	0	1	1	0	0	1	0	0	1	0	0	1	1	0		8	1	1		5	19589
0	62	100.9	60	0	0	1	0	0	0	0	1	0	1	0			0	0	0	1	0	0	1	1	0	1	0	0	0	1	0	0	0	1	0		7	1	1		5	16449
1	65	101	60	1	0	0	1	0	0	1	0	0	1	0			0	0	0	1	1	1	1	1	0	0	0	1	0	0	1	0	1	1	1	in-stent restenosis	8	1	1		18	52728
1	38	113.8	67	1	0	0	1	0	1	0	0	0	0	0			0	0	0	1	1	1	0	1	0	1	0	0	1	0	0	0	1	1	0		8	1	1		6	16985
1	58	94.5	74	1	0	1	0	0	0	1	0	0	0	0			0	0	0	1	1	1	1	1	0	0	1	0	0	1	0	0	1	1	0		8	1	1		10	29274
1	49	100.7	55	0	0	0	1	0	0	1	0	1	1	0			0	1	0	1	1	0	1	1	0	0	0	1	0	0	1	0	0	1	0		8	1	1		8	19390
1	49	116.3	55	1	0	0	1	0	0	1	0	1	1	0			0	1	0	1	0	0	1	1	0	0	0	1	0	1	0	0	0	1	0		8	1	1		5	18221
1	60	95	60	0	0	0	1	0	1	1	0	0	1	0			0	0	0	1	1	0	1	1	0	0	1	0	1	0	0	1	1	1	0		7	1	1		5	31140
1	65	93	66	0	0	0	1	0	0	0	0	0	0	0			0	0	0	1	0	0	1	1	0	1	0	0	1	0	0	1	1	1	0		7	1	1		6	30430
1	74	57.3	68	1	0	0	1	0	0	1	0	0	1	0			0	1	0	1	1	0	1	1	0	0	1	0	0	1	0	1	1	1	0		8	1	1		9	46040
1	48	103.6	66	1	0	0	1	0	0	0	0	0	0	0			0	0	0	1	0	0	1	1	0	0	1	0	0	1	0	0	1	1	0		8	1	1		10	41375
0	53	106.1	71	0	0	0	1	0	0	1	0	0	0	0			0	0	0	0	0	1	1	1	0	1	0	0	0	1	0	0	1	1	0		7	1	1		9	18633
1	69	93.1	71	0	0	1	0	0	0	0	0	1	0	0			0	0	0	1	0	0	1	1	0	1	0	0	0	0	1	0	1	1	0		7	1	1		7	20845
1	69	93.1	71	0	0	1	0	0	0	0	0	1	1	0			0	0	0	1	0	0	1	1	0	1	0	0	0	1	0	0	0	1	0		7	1	1		6	16797
0	74	92.7	67	1	0	0	1	0	0	0	0	0	0	0			0	0	0	1	1	0	1	0	0	0	1	0	1	0	0	0	0	1	0		7	1	1		4	22276
1	64	97.1	68	0	0	0	1	0	0	0	0	0	0	0			0	0	0	1	0	0	1	1	0	1	0	0	0	1	0	0	1	1	0		7	1	1		6	17658
1	68	97	72	1	0	0	1	0	0	1	0	0	0	0			0	0	0	1	1	1	1	0	0	0	1	0	1	0	0	0	1	1	0		7	1	1		5	29398
1	68	96.8	46	0	0	0	1	0	1	1	0	0	0	0			0	0	1	1	0	0	1	1	0	1	0	0	0	0	1	1	1	1	0		7	1	1		8	19542
1	59	93.9	70	0	0	0	1	0	0	0	0	0	0	0			0	0	0	1	1	0	1	1	0	0	1	0	0	1	0	0	0	1	0		8	1	1		8	19736
1	56	85.4	74	1	0	0	0	1	1	0	0	0	0	0			0	0	0	1	0	1	1	1	0	1	0	0	0	1	0	1	1	1	0		7	1	1		7	32745
1	55	104.7	62	0	0	1	0	0	0	1	0	0	1	0	1	1	0	0	0	1	1	1	1	1	0	0	1	0	0	1	0	0	0	0	1	drug balloon	8	1	1		10	50586
1	85	80.8	40	0	0	1	0	0	0	0	0	1	1	0			0	1	0	1	1	0	1	1	0	0	1	0	0	1	0	0	0	0	0		8	1	0	Pericardial tamponade	11	59865
1	56	87.8	68	1	0	0	1	0	1	1	0	0	0	0			0	0	0	1	1	1	1	1	0	0	0	1	1	0	0	0	0	0	0	CTO Failure	8	1	0	Coronary perforation	8	66691
1	57	104.6	59	1	0	1	0	0	0	1	0	1	1	0			0	0	0	1	1	0	1	0	0	0	1	0	1	0	0	0	0	0	1		7	1	1		6	26178
1	30	130.9	63	1	0	0	0	1	1	1	0	0	0	0			0	0	0	1	1	0	1	1	0	0	1	0	1	0	0	0	1	0	1		7	1	1		11	42260
1	44	109.1	45	1	0	0	1	0	0	0	0	0	0	0			0	1	0	1	1	0	0	1	0	1	0	0	1	0	0	0	1	0	1		7	1	1		9	66316
1	57	48.1	56	1	0	0	1	0	1	1	1	1	1	0			0	1	0	1	0	1	1	1	0	0	1	0	1	0	0	0	0	0	1	drug balloon	7	1	1		7	71395
1	74	88.9	66	0	0	0	1	0	0	1	1	0	1	0			0	0	1	1	0	1	1	1	0	1	0	0	1	0	0	0	0	0	1	in-stent restenosis	7	1	1		6	59135
1	51	66.6	70	1	0	1	0	0	0	1	0	1	1	0			0	0	0	1	1	1	1	0	0	0	1	0	1	0	0	0	0	0	0	CTO Failure	7	1	0	Pericardial tamponade	10	58914
1	76	71.2	64	1	0	0	1	0	0	0	0	0	1	0			0	0	0	1	1	0	1	1	0	0	1	0	1	0	0	1	1	0	1	in-stent restenosis	7	1	1		7	41389
1	70	86.4	59	0	0	0	1	0	0	1	0	0	1	0			0	1	0	1	1	0	1	1	0	0	1	0	0	1	0	0	0	0	1	in-stent restenosis	8	1	1		6	74690
1	69	97.5	60	0	0	0	1	0	0	0	0	0	1	0			0	0	0	1	1	0	1	1	0	0	1	0	0	0	1	1	1	0	1	in-stent restenosis	8	1	1		6	73312
1	63	90.8	63	0	0	0	0	1	0	0	0	0	0	1			0	0	0	1	1	0	1	1	0	0	1	0	1	0	0	0	0	0	1	in-stent restenosis	8	1	1		6	58026
0	65	81.1	55	1	0	0	1	0	0	1	1	0	0	0			0	0	0	0	1	1	1	1	0	0	1	0	1	0	0	0	1	0	1	drug balloon	7	1	1		6	70958
0	49	102.2	53	0	0	0	1	0	0	0	0	0	1	0			0	0	1	1	1	0	1	1	0	0	1	0	1	0	0	0	0	0	0		8	1	1		8	26772
0	63	98.9	70	1	0	0	1	0	0	0	1	1	1	0			0	0	0	1	1	0	1	0	0	0	1	0	1	0	0	0	0	0	2		7	1	1		6	66161
0	68	93.6	53	1	0	0	0	1	0	0	1	0	1	0			0	0	0	1	1	0	1	1	0	0	1	0	0	0	1	0	0	0	1		7	1	1		7	52949
1	67	69.3	66	0	0	0	1	0	0	1	0	0	1	1			0	0	0	1	1	0	1	1	0	0	1	0	0	0	1	1	1	0	1	in-stent restenosis	8	1	1		6	57576
1	70	87.8	60	1	0	0	0	1	0	1	0	0	0	1			0	0	0	1	0	1	1	0	0	0	1	0	1	0	0	0	0	0	1	in-stent restenosis	7	1	1	0	4	42646
1	79	61.4	39	0	0	0	1	0	0	1	1	0	1	0			0	0	1	1	1	1	1	0	0	0	1	0	1	0	0	0	0	0	2	in-stent restenosis	7	1	1		7	77200
1	79	55.3	45	0	0	0	1	0	0	1	1	0	1	0			0	0	1	1	1	1	1	0	0	0	1	0	1	0	0	0	0	0	0	drug balloon	7	1	1		5	15939
1	69	72.8	60	0	0	1	0	0	1	1	0	0	1	0			0	0	0	1	1	1	1	1	0	0	1	0	1	0	0	1	1	0	0	CTO Failure	8	1	0		10	54338
0	71	60.2	67	0	0	1	0	0	0	1	1	0	1	0			0	0	1	1	1	1	1	1	0	0	0	1	0	1	0	1	0	0	0	CTO Failure	8	1	0		11	37219
0	64	94.6	60	0	0	0	1	0	0	0	1	0	0	0			0	0	0	1	1	0	1	1	0	0	1	0	0	1	0	0	0	0	1	in-stent restenosis	8	1	1		5	39728
1	68	97.5	68	1	0	0	1	0	0	1	0	1	1	0			0	0	0	1	1	0	1	1	0	0	0	1	0	0	1	0	0	0	0	CTO Failure	8	1	0		12	70502
1	70	89.8	60	0	0	0	1	0	0	0	0	0	0	0			0	0	0	1	1	0	1	1	0	0	1	0	0	0	1	1	1	0	1	drug balloon	7	1	1		10	54473
1	52	65	60	1	0	0	0	1	0	1	0	1	1	0			0	1	0	1	1	0	1	1	0	0	1	0	0	1	0	0	0	0	2	drug balloon	8	1	1		8	118353
1	75	75.7	66	1	0	1	0	0	0	0	1	0	0	0			0	0	0	1	1	0	1	1	0	0	0	1	0	1	0	0	1	0	0		8	1	0	Coronary perforation,Pericardial tamponade	10	34607
1	33	125.5	73	1	0	0	1	0	0	0	0	0	1	0			0	0	0	1	1	0	1	1	0	0	1	0	1	0	0	0	0	0	0	CTO Failure	8	1	0		14	65651
1	53	104.7	58	0	0	1	0	0	0	0	0	0	1	0			0	0	1	1	1	0	1	1	0	0	1	0	0	1	0	0	1	0	1	in-stent restenosis	8	1	1	Chest pain	5	48446
1	62	95.5	59	0	0	0	1	0	0	1	0	0	1	0			0	0	0	1	0	1	1	1	0	0	1	0	0	0	1	1	1	0	1		8	1	1	Chest pain	5	44012
0	67	50.8	62	1	0	1	0	0	0	1	0	0	0	0			0	0	0	1	1	0	0	1	0	1	0	0	1	0	0	0	1	0	0	CTO Failure	7	1	0		8	38572
0	68	88.8	63	0	0	0	1	0	0	1	0	0	0	0			0	0	0	1	1	0	1	1	0	0	1	0	1	0	0	0	1	0	1	in-stent restenosis	8	1	1		6	48464
1	60	81.8	60	0	0	0	1	0	1	1	0	0	0	0			1	0	1	1	1	0	0	1	0	1	0	0	0	1	0	0	0	0	0	CTO Failure	7	1	1	Coronary perforation	9	34456
0	52	99.3	71	1	0	0	1	0	0	1	0	0	1	0			0	0	0	1	1	1	1	0	0	0	0	1	1	0	0	0	0	0	1	in-stent restenosis	7	1	1		6	53102
1	66	77.4	61	0	0	0	0	1	0	0	1	0	1	1			0	0	0	1	1	1	0	1	0	0	1	0	0	1	0	0	0	0	1		8	1	1		9	61990
0	50	91.7	56	0	0	0	1	0	0	0	0	1	1	0			0	0	0	1	1	0	1	1	0	0	1	0	0	1	0	0	0	0	0	CTO	8	1	0	VF	2	23852
1	68	77.4	64	0	0	0	1	0	0	1	0	0	1	0			0	0	1	1	0	1	1	1	0	0	1	0	0	1	0	0	1	0	1	in-stent restenosis	8	1	1		8	43109
1	65	93	40	0	0	0	0	1	0	0	1	1	1	0			0	0	0	1	1	0	1	1	0	0	1	0	0	0	1	0	1	0	1		7	1	1		21	61985
0	55	6.3	53	1	0	1	0	0	0	1	1	0	0	0			0	0	0	1	1	1	1	1	0	0	1	0	0	0	1	0	0	0	0		7	1	1		19	40449
1	48	89	40	0	0	0	1	0	1	0		1	1	0			0	0	0	1	1	0	1	0	0	0	1	0	1	0	0	0	1	0	3	in-stent restenosis	8	1	1		6	139601
1	40	120.3	60	1	0	0	0	1	1	0	0	0	0	1			0	0	0	1	1	0	1	0	0	0	0	1	0	1	0	0	0	0	1		7	1	1		10	53675
1	77	58.7	61	0	0	0	1	0	0	1	0	0	0	0			0	0	1	1	0	1	1	1	0	1	0	0	0	0	1	0	1	0	1		7	1	1		5	50072
0	67	90	68	1	0	0	1	0	0	1	0	0	0	0			0	0	1	1	1	0	1	0	0	0	1	0	1	0	0	0	0	0	0		7	1	1		4	20741
1	58	81.2	61	0	0	0	1	0	1	1	1	0	0	0			0	0	1	1	1	1	1	1	0	0	0	1	0	0	1	0	0	0	1	drug balloon	7	1	1		7	45630
1	58	102.5	61	0	0	1	0	0	0	1	1	0	1	0			0	0	1	1	1	1	1	1	0	0	0	1	0	1	0	0	0	0	1	drug balloon	8	1	1		4	35073
1	60	103.8	62	1	1	0	0	0	0	1	1	1	1	0			0	1	0	1	1	0	1	1	0	0	1	0	0	1	0	0	0	0	1	drug balloon	8	1	1		4	37835
0	79	69.7	67	1	0	0	1	0	0	1	1	0	0	0			0	0	1	1	1	0	1	1	0	0	0	1	0	0	1	0	0	0	0		8	1	0		8	18403
1	53	110.6	65	1	0	1	0	0	1	0	1	0	1	0			0	0	0	1	1	1	1	1	0	0	0	1	1	0	0	0	1	0	1	drug balloon	8	1	1		6	37358
1	72	78.4	60	0	0	0	0	1	1	1	0	0	1	1			0	0	1	1	1	1	1	0	0	0	1	0	1	0	0	0	0	0	1	in-stent restenosis	7	1	1		6	38934
1	70	71.4	44	0	0	1	0	0	0	1	0	1	1	0			0	0	1	1	1	0	1	1	0	0	1	0	0	1	0	0	0	0	1	drug balloon	8	1	1		8	40895
0	70	89.6	66	1	0	0	1	0	0	1	0	0	1	1			0	0	1	1	1	1	1	1	0	0	1	0	0	1	0	0	1	0	1	drug balloon	8	1	1		7	56286
0	69	89.3	60	0	0	0	1	0	0	0	1	1	1	0			0	1	0	1	1	0	1	1	0	0	1	0	0	1	0	0	1	0	2	in-stent restenosis	8	1	1		7	71257
1	65	88.7	58	1	0	1	0	0	0	1	0	0	1	0			0	1	0	1	1	0	1	0	0	0	1	0	0	1	0	0	0	0	0	CTO Failure	7	1	0	Intolerant	4	47792
1	70	95.5	62	0	0	1	0	0	0	1	0	0	1	0			0	1	0	1	1	0	1	1	0	0	1	0	0	0	1	0	0	0	1		7	1	1		7	42844
1	64	95.3	69	0	0	0	1	0	0	0	0	0	0	0			0	0	0	1	1	0	1	1	0	0	1	0	1	0	0	0	0	0	1	drug balloon	7	1	1		3	40841
1	65	97	40	0	0	0	1	0	0	0	0	1	1	0			0	1	0	1	1	0	0	1	0	1	0	0	0	0	1	1	1	0	1	in-stent restenosis	7	1	1		12	46605
1	65	86.1	59	0	0	1	0	0	0	0	0	1	1	0			0	1	0	1	1	0	0	1	0	1	0	0	0	0	1	1	1	0	1	in-stent restenosis	7	1	1		5	40376
1	35	112.9	68	1	0	0	1	0	0	0	0	0	0	0			0	0	0	1	1	0	1	0	0	0	1	0	0	0	0	0	0	0	1	drug balloon	7	1	1		5	53615
1	63	89.9	63	0	0	0	1	0	0	0	0	0	1	0			0	0	0	1	0	0	1	1	0	1	0	0	1	0	0	1	1	0	2	in-stent restenosis	7	1	1		8	82794
1	59	104.6	68	0	0	1	0	0	0	1	0	0	0	1			0	0	1	1	0	1	1	1	0	1	0	0	0	1	0	0	1	0	0	CTO Failure	7	1	0		4	31875
